# Supplementary material for: Phylogeography of the widespread Caribbean spiny orb weaver Gasteracantha cancriformis
Source: PeerJ. 2020 Apr 30;8:e8976. doi: 10.7717/peerj.8976 (PMC7196328; doi:10.7717/peerj.8976)
Supplement: Supplemental Information 9 [file peerj-08-8976-s009.fasta]

>CR00003220A
aggacAGCCAggtagattTAttGGTGATGATCAATTATATAATGTGGTAG
TAACTGCTCATGCTTTTGTTATAATTTTTTTTATAGTAATACCAATCCTA
ATTGGTGGTTTTGGGAATTGATTGGTACCATTAATGTTAGGGGCACCAGA
TATGGCTTTTCCTCGGATAAATAATTTAAGATTTTGGTTATTACCTCCTT
CTTTACTACTTTTAGTAATTTCTAGAATAGTGGAAATGGGAGTGGGGGCT
GGTTGAACTGTATACCCTCCATTAGCTAGATTAGAGGGACATGCCGGAAG
ATCAGTTGATTTTGCAATTTTCTCTTTACATTTAGCAGGGGCTTCTTCAA
TTATAGGGGCTATTAATTTTATTTCAACTATTATTAATATACGATTTTAT
GGAATAACTATAGAAAAGGTTCCTTTATTTGTTTGATCTGTATTAATTAC
TGCTGTATTACTACTTTTATCTCTTCCTGTTTTAGCGGGGGCTATTACTA
TATTACTAACTGACCGAAATTTTAATACT
>CU00784364
AGGACAACCAGGTAGATTTATTGGTGACGATCAATTATATAATGTGGTAG
TGACTGCTCATGCTTTTGTTATAATTTTTTTTATAGTAATACCAATTCTA
ATTGGTGGTTTTGGGAATTGATTGGTACCTTTAATGTTAGGAGCACCAGA
TATGGCTTTTCCTCGTATAAATAATCTAAGATTTTGGTTATTACCTCCTT
CTTTACTACTCTTAGTAATTTCTAGAATAGTGGAAATGGGTGTGGGGGCT
GGATGAACTGTGTATCCCCCATTAGCTAGATTAGAGGGGCATGCCGGAAG
ATCAGTTGATTTTGCAATTTTTTCTTTACATTTAGCAGGAGCCTCTTCAA
TTATAGGGGCTATTAATTTTATCTCAACTATTATTAATATACGATTTTAT
GGAATAACTATAGAAAAGGTTCCTTTATTTGTTTGATCTGTATTAATTAC
TGCTGTATTACTACTCTTATCTCTTCCTGTTTTAGCGGGAGCTATTACTA
TATTATTAACTGACcgaaatTTTAATACT
>CU00787752
agggcAAccaggtagattTATtggtgACgATCAATTATAtaATGTGGTag
tGACTGCTCATGCTTTTGTTATAATTTTTTTTATAGTAATACCAATTTTA
ATTGGTGGTTTTGGGAATTGAttGGTACCTTTAATGTTAGGAGCACCaGA
TATGGCTTTTCCTCGTATAAATAATCTAAGATTTTGGTTATTGCCTCCTT
CTTTATTACTCTTAGTAATTTCTAGAATAGTGGAAATGGGTGTGGGGGCT
GGATGAACTGTGTATCCCCCATTAGCTAGATTAGAGGGGCATGCCGGAAg
ATCAgTTGATTTTGCAATTTTTTCTTTACATTTAgCAgGAGCCTCTTCAA
TTATAGGGGCTATTAATTTTATCTCAaCTATtATTAATATACGATTTTAT
GGAATAACTATAGAAAAGGTTCCTTTATTTGTTTGATCTGTATTAATTAC
TGCTGTATTACTACTCTTATCTCTTCCTGTTTTAGCGGGGGCTATTACTA
TATTATTAACTGACCGAAATTTTAATACT
>CU00787789
AGGACAACCAGGtagaTTTATTGGTGACGATCAATTATATAATGTGGTAG
TGACTGCTCATGCTTTTGTTATAATTTTTTTTATAGTAATACCAATTCTA
ATTGGTGGTTTTGGGAATTGATTGGTACCTTTAATGTTAGGAGCACCAGA
TATGGCTTTTCCTCGTATAAATAATCTAAGATTTTGGTTATTGCCTCCTT
CTTTACTACTCTTAGTAATTTCTAGAATAGTGGAAATGGGTGTGGGGGCT
GGATGAACTGTGTATCCCCCATTAGCTAGATTAGAGGGGCATGCCGGGAG
ATCAGTTGATTTTGCAATTTTTTCTTTACATTTAGCAggaGCCTCTTCAA
TTATAGGGGCTATTAATTTTATCTCAACTATTATTAATATACGATTTTAT
GGGATAACTATAGAAAAGGTTCCTTTATTTGTTTGATCTGTATTAATTAC
TGCTGTATTACTACTCTTATCTCTTCCTGTTTTAGCGGGGGCTATTACTA
TATTATTAACTGACCGAAATTTTAATACT
>CU00787790
AGGACAACCAGgtagatTTATTGGTGACGATCAATTATATAATGTGGTAG
TGACTGCTCATGCTTTTGTTATAATTTTTTTTATAGTAATACCAATTCTA
ATTGGTGGTTTTGGGAATTGATTGGTACCTTTAATGTTAGGAGCACCAGA
TATGGCTTTTCCTCGTATAAATAATCTAAGATTTTGGTTATTACCTCCTT
CTTTACTACTCTTAGTAATTTCTAGAATAGTGGAAATGGGTGTGGGGGCT
GGATGAACTGTGTATCCCCCATTAGCTAGATTAGAGGGGCATGTCGGAAG
ATCAGTTGATTTTGCAATTTTTTCTTTACATTTAGCAGGAGCCTCTTCAA
TTATAGGGGCTATTAATTTTATCTCAACTATTATTAATATACGATTTTAT
GGGATAACTATAGAAAAGGTTCCTTTATTTGTTTGATCTGTATTAATTAC
TGCTGTATTACTACTCTTATCTCTTCCTGTTTTAGCGGGGGCTATTACTA
TATTATTAACTGACCGAAATTTTAATACT
>EV00003757A
agggcAAccaggtagattTATtggtgACgATCAATTATAtaATGTGGTag
tGACTGCTCATGCTTTTGTTATAATTTTTTTTATAGTAATACCAATTTTA
ATTGGTGGTTTTGGGAATTGAttGGTACCTTTAATGTTAGGAGCACCaGA
TATGGCTTTTCCTCGTATAAATAATCTAAGATTTTGGTTATTGCCTCCTT
CTTTATTACTCTTAGTAATTTCTAGAATAGTGGAAATGGGTGTGGGGGCT
GGATGAACTGTGTATCCCCCATTAGCTAGATTAGAGGGGCATGCCGGAAg
ATCAgTTGATTTTGCAATTTTTTCTTTACATTTAgCAgGAGCCTCTTCAA
TTATAGGGGCTATTAATTTTATCTCAaCTATtATTAATATACGATTTTAT
GGAATAACTATAGAAAAGGTTCCTTTATTTGTTTGATCTGTATTAATTAC
TGCTGTATTACTACTCTTATCTCTTCCTGTTTTAGCGGGGGCTATTACTA
TATTATTAACTGACCGAAATTTTAATACT
>HI00782393
AGGACAACCAGGTAGATTTATTGGTGATGATCAATTATATAATGTGGTAG
TGACTGCTCATGCTTTTGTTATAATTTTTTTTATAGTAATACCAATTTTA
ATTGGTGGTTTTGGGAATTGATTGGTACCTTTAATGTTAGGAGCACCAGA
TATGGCTTTTCCTCGTATAAATAATCTAAGATTTTGGTTATTGCCTCCTT
CTTTATTACTCTTAGTAATTTCTAGAATAGTGGAAATGGGTGTGGGGGCT
GGATGAACTGTGTATCCCCCATTAGCTAGATTAGAGGGGCATGCCGGAAG
ATCAGTTGATTTTGCAATTTTTTCTTTACATTTAGCAGGAGCCTCTTCAA
TTATAGGGGCTATTAATTTTATCTCAACTATTATTAATATACGATTTTAT
GGAATAACTATAGAAAAGGTTCCTTTATTTGTTTGATCTGTATTAATTAC
TGCTGTATTACTACTCTTATCTCTTCCTGTTTTAGCAGGGGCTATTACTA
TATTATTAACTGACCGAAATTTTAATACT
>HI00782411
AGGACAACCAGGTAGATTTATTGGTGATGACCAATTATATAATGTGGTAG
TGACTGCTCATGCTTTTGTTATAATTTTTTTTATAGTAATACCAATTTTA
ATTGGTGGTTTTGGGAATTGATTGGTACCTTTAATGTTAGGAGCACCAGA
TATGGCTTTTCCTCGTATAAATAATCTAAGATTTTGGTTATTACCTCCTT
CTTTATTACTCTTAGTAATTTCTAGAATAGTGGAAATGGGTGTGGGGGCT
GGATGAACTGTGTATCCCCCATTAGCTAGATTAGAGGGGCATGCCGGAAG
ATCAGTTGATTTTGCAATTTTTTCTTTACATTTAGCAGGAGCCTCTTCAA
TTATAGGGGCTATTAATTTTATCTCAACTATTATTAATATACGATTTTAT
GGAATAACTATAGAAAAGGTTCCTTTATTTGTTTGATCTGTATTAATTAC
TGCTGTATTACTACTCTTATCTCTTCCTGTTTTAGCAGGGGCTATTACTA
TATTATTAACTGACCGAAATTTTAATACT
>HI00782516
AGGACAACCAGGTAGATTTATTGGTGATGATCAATTATATAATGTGGTAG
TGACTGCTCATGCTTTTGTTATAATTTTTTTTATAGTAATACCAATTTTA
ATTGGTGGTTTTGGGAATTGATTGGTACCTTTAATGTTAGGAGCACCAGA
TATGGCTTTTCCTCGTATAAATAATCTAAGATTTTGGTTATTGCCTCCTT
CTTTACTACTCTTAGTAATTTCTAGAATAGTGGAAATGGGTGTGGGGGCT
GGATGAACTGTGTATCCCCCATTAGCTAGATTAGAGGGGCATGCCGGAAG
ATCAGTTGATTTTGCAATTTTTTCTTTACATTTAGCAGGAGCCTCTTCAA
TTATAGGGGCTATTAATTTTATCTCAACTATTATTAATATACGATTTTAT
GGAATAACTATAGAAAAGGTTCCTTTATTTGTTTGATCTGTATTAATTAC
TGCTGTATTACTACTCTTATCTCTTCCTGTTTTAGCGGGGGCTATTACTA
TATTATTAACTGACcgaaattttaatact
>HI00784368
AGGACAACCAGGTAGATTTATTGGTGATGATCAATTATATAATGTGGTAG
TGACTGCTCATGCTTTTGTTATAATTTTTTTTATAGTAATACCAATTTTA
ATTGGTGGTTTTGGGAATTGATTGGTACCTTTAATGTTAGGAGCACCAGA
TATGGCTTTTCCTCGTATAAATAATCTAAGATTTTGGTTATTACCTCCTT
CTTTATTACTCTTAGTAATTTCTAGAATAGTGGAAATGGGTGTGGGGGCT
GGATGAACTGTGTATCCCCCATTAGCTAGATTAGAGGGGCATGCCGGAAG
ATCAGTTGATTTTGCAATTTTTTCTTTACATTTAGCAGGAGCCTCTTCAA
TTATAGGGGCTATTAATTTTATCTCAACTATTATTAATATACGATTTTAT
GGAATAACTATAGAAAAGGTTCCTTTATTTGTTTGATCTGTATTAATTAC
TGCTGTATTACTACTCTTATCTCTTCCTGTTTTAGCGGGGGCTATTACTA
TATTATTAACTGACCGAAATTTTAATACT
>HI00784515
AGGACAACCAGGTAGATTTATTGGTGATGATCAATTATATAATGTGGTAG
TGACTGCTCATGCTTTTGTTATAATTTTTTTTATAGTAATACCAATTTTA
ATTGGTGGTTTTGGGAATTGATTGGTACCTTTAATGTTAGGAGCACCAGA
TATGGCTTTTCCTCGTATAAATAATCTAAGATTTTGGTTATTGCCTCCTT
CTTTATTACTCTTAGTAATTTCTAGAATAGTGGAAATGGGTGTGGGGGCT
GGATGAACTGTGTATCCCCCATTAGCTAGATTAGAGGGGCATGCCGGAAG
ATCAGTTGATTTTGCAATTTTTTCTTTACATTTAGCAGGAGCCTCTTCAA
TTATAGGGGCTATTAATTTTATCTCAACTATTATTAATATACGATTTTAT
GGAATAACTATAGAAAAGGTTCCTTTATTTGTTTGATCTGTATTAATTAC
TGCTGTATTACTACTCTTATCTCTTCCTGTTTTAGCAGGGGCTATTACTA
TATTATTAACTGACCGAAATTTTAATACT
>HI00784655
AGGACAACCAGGTAGATTTATTGGTGATGATCAATTATATAATGTGGTAG
TGACTGCTCATGCTTTTGTTATAATTTTTTTTATAGTAATACCAATTTTA
ATTGGTGGTTTTGGGAATTGATTGGTACCTTTAATGTTAGGAGCACCAGA
TATGGCTTTTCCTCGTATAAATAATCTAAGATTTTGGTTATTACCTCCTT
CTTTATTACTCTTAGTAATTTCTAGAATAGTGGAAATGGGTGTGGGGGCT
GGATGAACTGTGTATCCCCCATTAGCTAGATTAGAGGGGCATGCCGGAAG
ATCAGTTGATTTTGCAATTTTTTCTTTACATTTAGCAGGAGCCTCTTCAA
TTATAGGGGCTATTAATTTTATCTCAACTATTATTAATATACGATTTTAT
GGAATAACTATAGAAAAGGTTCCTTTATTTGTTTGATCTGTATTAATTAC
TGCTGTATTACTACTCTTATCTCTTCCTGTTTTAGCGGGGGCTATTACTA
TATTATTAACTGACCGAAATTTTAATACT
>HI00784859
AGGACAACCAGGTAGATTTATTGGTGATGATCAATTATATAATGTGGTAG
TGACTGCTCATGCTTTTGTTATAATTTTTTTTATAGTAATACCAATTTTA
ATTGGTGGTTTTGGGAATTGATTGGTACCTTTAATGTTAGGAGCACCAGA
TATGGCTTTTCCTCGTATAAATAATCTAAGATTTTGGTTATTGCCTCCTT
CTTTATTACTCTTAGTAATTTCTAGAATAGTGGAAATGGGTGTGGGGGCT
GGATGAACTGTGTATCCCCCATTAGCTAGATTAGAGGGGCATGCCGGAAG
ATCAGTTGATTTTGCAATTTTTTCTTTACATTTAGCAGGAGCCTCTTCAA
TTATAGGGGCTATTAATTTTATCTCAACTATTATTAATATACGATTTTAT
GGAATAACTATAGAAAAGGTTCCTTTATTTGTTTGATCTGTATTAATTAC
TGCTGTATTACTACTCTTATCTCTTCCTGTTTTAGCGGGGGCTATTACTA
TATTATTAACTGACCGAAATTTTAATACT
>HI00784862
AGGACAACCAGGTAGATTTATTGGTGATGATCAATTATATAATGTGGTAG
TGACTGCTCATGCTTTTGTTATAATTTTTTTTATAGTAATACCAATTTTA
ATTGGTGGTTTTGGGAATTGATTGGTACCTTTAATGTTAGGAGCACCAGA
TATGGCTTTTCCTCGTATAAATAATCTAAGATTTTGGTTATTGCCTCCTT
CTTTATTACTCTTAGTAATTTCTAGAATAGTGGAAATGGGTGTGGGGGCT
GGATGAACTGTGTATCCCCCATTAGCTAGATTAGAGGGGCATGCCGGAAG
ATCAGTTGATTTTGCAATTTTTTCTTTACATTTAGCAGGAGCCTCTTCAA
TTATAGGGGCTATTAATTTTATCTCAACTATTATTAATATACGATTTTAT
GGAATAACTATAGAAAAGGTTCCTTTATTTGTTTGATCTGTATTAATTAC
TGCTGTATTACTACTCTTATCTCTTCCTGTTTTAGCAGGGGCTATTACTA
TATTATTAACTGACCGAAATTTTAATACT
>HI00784870
AGGACAACCAGGTAGATTTATTGGTGATGATCAATTATATAATGTGGTAG
TGACTGCTCATGCTTTTGTTATAATTTTTTTTATAGTAATACCAATTTTA
ATTGGTGGTTTTGGGAATTGATTGGTACCTTTAATGTTAGGAGCACCAGA
TATGGCTTTTCCTCGTATAAATAATCTAAGATTTTGGTTATTACCTCCTT
CTTTATTACTCTTAGTAATTTCTAGAATAGTGGAAATGGGTGTGGGGGCT
GGATGAACTGTGTATCCCCCATTAGCTAGATTAGAGGGGCATGCCGGAAG
ATCAGTTGATTTTGCAATTTTTTCTTTACATTTAGCAGGAGCCTCTTCAA
TTATAGGGGCTATTAATTTTATCTCAACTATTATTAATATACGATTTTAT
GGAATAACTATAGAAAAGGTTCCTTTATTTGTTTGATCTGTATTAATTAC
TGCTGTATTACTACTCTTATCTCTTCCTGTTTTAGCGGGGGCTATTACTA
TATTATTAACTGACCGAAATTtTaatACT
>HI00784960
AGGACAACCAGGTAGATTTATTGGTGATGATCAATTATATAATGTGGTAG
TGACTGCTCATGCTTTTGTTATAATTTTTTTTATAGTAATACCAATTTTA
ATTGGTGGTTTTGGGAATTGATTGGTACCTTTAATGTTAGGAGCACCAGA
TATGGCTTTTCCTCGTATAAATAATCTAAGATTTTGGTTATTGCCTCCTT
CTTTATTACTCTTAGTAATTTCTAGAATAGTGGAAATGGGGGTGGGGGCT
GGATGAACTGTGTATCCCCCATTAGCTAGATTAGAGGGGCATGCCGGAAG
ATCAGTTGATTTTGCAATTTTTTCTTTACATTTAGCAGGAGCCTCTTCAA
TTATAGGGGCTATTAATTTTATCTCAACTATTATTAATATACGATTTTAT
GGAATAACTATAGAAAAGGTTCCTTTATTTGTTTGATCTGTATTAATTAC
TGCTGTATTACTACTCTTATCTCTTCCTGTTTTAGCAGGGGCTATTACTA
TATTATTAACTGACCGAAATTTTAATACT
>HI00784987
AGGACAACCAGGTAGATTTATTGGTGATGATCAATTATATAATGTGGTAG
TGACTGCTCATGCTTTTGTTATAATTTTTTTTATAGTAATACCAATTTTA
ATTGGTGGTTTTGGGAATTGATTGGTACCTTTAATGTTAGGAGCACCAGA
TATGGCTTTTCCTCGTATAAATAATCTAAGATTTTGGTTATTACCTCCTT
CTTTATTACTCTTAGTAATTTCTAGAATAGTGGAAATGGGTGTGGGGGCT
GGATGAACTGTGTATCCCCCATTAGCTAGATTAGAGGGGCATGCCGGAAG
ATCAGTTGATTTTGCAATTTTTTCTTTACATTTAGCAGGAGCCTCTTCAA
TTATAGGGGCTATTAATTTTATCTCAACTATTATTAATATACGATTTTAT
GGAATAACTATAGAAAAGGTTCCTTTATTTGTTTGATCTGTATTAATTAC
TGCTGTATTACTACTCTTATCTCTTCCTGTTTTAGCGGGGGCTATTACTA
TATTATTAACTGACcgaAATTttaatact
>HI00784988
AGGACAACCAGGTAGATTTATTGGTGATGATCAATTATATAATGTGGTAG
TGACTGCTCATGCTTTTGTTATAATTTTTTTTATAGTAATACCAATTTTA
ATTGGTGGTTTTGGGAATTGATTGGTACCTTTAATGTTAGGAGCACCAGA
TATGGCTTTTCCTCGTATAAATAATCTAAGATTTTGGTTATTGCCTCCTT
CTTTATTACTCTTAGTAATTTCTAGAATAGTGGAAATGGGTGTGGGGGCT
GGATGAACTGTGTATCCCCCATTAGCTAGATTAGAGGGGCATGCCGGAAG
ATCAGTTGATTTTGCAATTTTTTCTTTACATTTAGCAGGAGCCTCTTCAA
TTATAGGGGCTATTAATTTTATCTCAACTATTATTAATATACGATTTTAT
GGAATAACTATAGAAAAGATTCCTTTATTTGTTTGATCTGTATTAATTAC
TGCTGTATTACTACTCTTATCTCTTCCTGTTTTAGCGGGGGCTATTACTA
TATTATTAACTGACCGAAATTTTAATACT
>HI00785091
AGGACAACCAGGTAGATTTATTGGTGATGACCAATTATATAATGTGGTAG
TGACTGCTCATGCTTTTGTTATAATTTTTTTTATAGTAATACCAATTTTA
ATTGGTGGTTTTGGGAATTGATTGGTACCTTTAATGTTAGGAGCACCAGA
TATGGCTTTTCCTCGTATAAATAATCTAAGATTTTGGTTATTACCTCCTT
CTTTATTACTCTTAGTAATTTCTAGAATAGTGGAAATGGGTGTGGGGGCT
GGATGAACTGTGTATCCCCCATTAGCTAGATTAGAGGGGCATGCCGGAAG
ATCAGTTGATTTTGCAATTTTTTCTTTACATTTAGCAGGAGCCTCTTCAA
TTATAGGGGCTATTAATTTTATCTCAACTATTATTAATATACGATTTTAT
GGAATAACTATAGAAAAGGTTCCTTTATTTGTTTGATCTGTATTAATTAC
TGCTGTATTACTACTCTTATCTCTTCCTGTTTTAGCAGGGGCTATTACTA
TATTATTAACTGACCGAAATTTTAATACT
>HI00785150
AGGACAACCAGGTAGATTTATTGGTGATGATCAATTATATAATGTGGTAG
TGACTGCTCATGCTTTTGTTATAATTTTTTTTATAGTAATACCAATTTTA
ATTGGTGGTTTTGGGAATTGATTGGTACCTTTAATGTTAGGAGCACCAGA
TATGGCTTTTCCTCGTATAAATAATCTAAGATTTTGGTTATTACCTCCTT
CTTTATTACTCTTAGTAATTTCTAGAATAGTGGAAATGGGTGTGGGGGCT
GGATGAACTGTGTATCCCCCATTAGCTAGATTAGAGGGGCATGCCGGAAG
ATCAGTTGATTTTGCAATTTTTTCTTTACATTTAGCAGGAGCCTCTTCAA
TTATAGGGGCTATTAATTTTATCTCAACTATTATTAATATACGATTTTAT
GGAATAACTATAGAAAAGGTTCCTTTATTTGTTTGATCTGTATTAATTAC
TGCTGTATTACTACTCTTATCTCTTCCTGTTTTAGCGGGGGCTATTACTA
TATTATTAACTGACCGAAAttttaatACT
>HI00785264
AGGACAACCAGGTAGATTTATTGGTGACGATCAATTATATAATGTGGTAG
TGACTGCTCATGCTTTTGTTATAATTTTTTTTATAGTAATACCAATTTTA
ATTGGTGGTTTTGGGAATTGATTGGTACCTTTAATGTTAGGAGCACCAGA
TATGGCTTTTCCTCGTATAAATAATCTAAGATTTTGGTTATTACCTCCTT
CTTTACTACTCTTAGTAATTTCTAGAATAGTGGAAATGGGTGTAGGGGCT
GGATGAACTGTGTATCCCCCATTAGCTAGATTAGAGGGGCATGCCGGAAG
ATCAGTTGATTTTGCAATTTTTTCTTTACATTTAGCAGGAGCCTCTTCAA
TTATAGGGGCTATTAATTTTATCTCAACTATTATTAATATACGATTTTAT
GGAATAACTATAGAAAAGGTTCCTTTATTTGTTTGATCTGTATTAATTAC
TGCTGTATTACTACTCTTATCTCTTCCTGTTTTAGCGGGGGCTATTACTA
TATTATTAACTGACCGAAATTTTAATACT
>HI00785327
AGGACAACCAGGTAGATTTATTGGTGACGATCAATTATATAATGTGGTAG
TGACTGCTCATGCTTTTGTTATAATTTTTTTTATAGTAATACCAATTTTA
ATTGGTGGTTTTGGGAATTGATTGGTGCCTTTAATGTTAGGAGCACCAGA
TATGGCTTTTCCTCGTATAAATAATCTAAGATTTTGGTTATTGCCTCCTT
CTTTACTACTCTTAGTAATTTCTAGAATAGTGGAAATGGGTGTGGGGGCT
GGATGAACTGTGTACCCCCCATTAGCTAGATTAGAGGGGCATGCCGGAAG
ATCAGTTGATTTTGCAATTTTTTCTTTACATTTAGCAGGAgCCTCTTCaA
TTATAGGGGCTATTAATTTTATCTCAACTATTATTAATATACGATTTTAT
GGAATAACTATAGAAAAGGTCCCTTTATTTGTTTGATCTGTATTAATTAC
TGCTGTATTACTACTTTTATCTCTTCCTGTTTTAGCGGGGGCTATTACTA
TATTATTAACTGACCGAAATTTTAATAcT
>HI00785333
AGGACAACCAGGTAGATTTATTGGTGATGATCAATTATATAATGTGGTAG
TGACTGCTCATGCTTTTGTTATAATTTTTTTTATAGTAATACCAATTTTA
ATTGGTGGTTTTGGGAATTGATTGGTACCTTTAATGTTAGGAGCACCAGA
TATGGCTTTTCCTCGTATAAATAATCTAAGATTTTGGTTATTGCCTCCTT
CTTTATTACTCTTAGTAATTTCTAGAATAGTGGAAATGGGTGTGGGGGCT
GGATGAACTGTGTATCCCCCATTAGCTAGATTAGAGGGGCATGCCGGAAG
ATCAGTTGATTTTGCAATTTTTTCTTTACATTTAGCAGGAGCCTCTTCAA
TTATAGGGGCTATTAATTTTATCTCAACTATTATTAATATACGATTTTAT
GGAATAACTATAGAAAAGGTTCCTTTATTTGTTTGATCTGTATTAATTAC
TGCTGTATTACTACTCTTATCTCTTCCTGTTTTAGCAGGGGCTATTACTA
TATTATTAACTGACCGAAATTTTAATACT
>HI00785345
AGGACAACCAGGTAGATTTATTGGTGACGATCAATTATATAATGTGGTAG
TGACTGCTCATGCTTTTGTTATAATTTTTTTTATAGTAATACCAATTTTA
ATTGGTGGTTTTGGGAATTGATTGGTGCCTTTAATGTTAGGAGCACCAGA
TATGGCTTTTCCTCGTATAAATAATCTAAGATTTTGGTTATTGCCTCCTT
CTTTACTACTCTTAGTAATTTCTAGAATAGTGGAAATGGGTGTGGGGGCT
GGATGAACTGTGTACCCCCCATTAGCTAGATTAGAGGGGCATGCCGGAAG
ATCAGTTGATTTTGCAATTTTTTCTTTACATTTAGCAGGAGCCTCTTCAA
TTATAGGGGCTATTAATTTTATCTCAACTATTATTAATATACGATTTTAT
GGAATAACTATAGAAAAGGTCCCTTTATTTGTTTGATCTGTATTAATTAC
TGCTGTATTACTACTTTTATCTCTTCCTGTTTTAGCGGGGGCTATTACTA
TATTATTAACTGACcgaaatTttaatAct
>HI00785382
AGGACAACCAGGTAGATTTATTGGTGATGATCAATTATATAATGTGGTAG
TGACTGCTCATGCTTTTGTTATAATTTTTTTTATAGTAATACCAATTTTA
ATTGGTGGTTTTGGGAATTGATTGGTACCTTTAATGTTAGGAGCACCAGA
TATGGCTTTTCCTCGTATAAATAATCTAAGATTTTGGTTATTGCCTCCTT
CTTTATTACTCTTAGTAATTTCTAGAATAGTGGAAATGGGTGTGGGGGCT
GGATGAACTGTGTATCCCCCATTAGCTAGATTAGAGGGGCATGCCGGAAG
ATCAGTTGATTTTGCAATTTTTTCTTTACATTTAGCAGGAGCCTCTTCAA
TTATAGGGGCTATTAATTTTATCTCAACTATTATTAATATACGATTTTAT
GGAATAACTATAGAAAAGGTTCCTTTATTTGTTTGATCTGTATTAATTAC
TGCTGTATTACTACTCTTATCTCTTCCTGTTTTAGCGGGGGCTATTACTA
TATTATTAACTGACCGAAATTTTAATACT
>HI00785414
AGGACAACCAGGTAGATTTATTGGTGATGATCAATTATATAATGTGGTAG
TGACTGCTCATGCTTTTGTTATAATTTTTTTTATAGTAATACCAATTTTA
ATTGGTGGTTTTGGGAATTGATTGGTACCTTTAATGTTAGGAGCACCAGA
TATGGCTTTTCCTCGTATAAATAATCTAAGATTTTGGTTATTACCTCCTT
CTTTATTACTCTTAGTAATTTCTAGAATAGTGGAAATGGGTGTGGGGGCT
GGATGAACTGTGTATCCCCCATTAGCTAGATTAGAGGGGCATGCCGGAAG
ATCAGTTGATTTTGCAATTTTTTCTTTACATTTAGCAGGAGCCTCTTCAA
TTATAGGGGCTATTAATTTTATCTCAACTATTATTAATATACGATTTTAT
GGAATAACTATAGAAAAGGTTCCTTTATTTGTTTGATCTGTATTAATTAC
TGCTGTATTACTACTCTTATCTCTTCCTGTTTTAGCGGGGGCTATTACTA
TATTATTAACTGACCGAAATTTTAATACT
>HI00785442
AGGACAACCAGGTAGATTTATTGGTGATGATCAATTATATAATGTGGTAG
TGACTGCTCATGCTTTTGTTATAATTTTTTTTATAGTAATACCAATTTTA
ATTGGTGGTTTTGGGAATTGATTGGTACCTTTAATGTTAGGAGCACCAGA
TATGGCTTTTCCTCGTATAAATAATCTAAGATTTTGGTTATTACCTCCTT
CTTTATTACTCTTAGTAATTTCTAGAATAGTGGAAATGGGTGTGGGGGCT
GGATGAACTGTGTATCCCCCATTAGCTAGATTAGAGGGGCATGCCGGAAG
ATCAGTTGATTTTGCAATTTTTTCTTTACATTTAGCAGGAGCCTCTTCAA
TTATAGGGGCTATTAATTTTATCTCAACTATTATTAATATACGATTTTAT
GGAATAACTATAGAAAAGGTTCCTTTATTTGTTTGATCTGTATTAATTAC
TGCTGTATTACTACTCTTATCTCTTCCTGTTTTAGCGGGGGCtaTTACTA
TATTATTAACTGaccgaaattttaatact
>HI00785458
AGGACAACCAGGTAGATTTATTGGTGATGATCAATTATATAATGTGGTAG
TGACTGCTCATGCTTTTGTTATAATTTTTTTTATAGTAATACCAATTTTA
ATTGGTGGTTTTGGGAATTGATTGGTACCTTTAATGTTAGGAGCACCAGA
TATGGCTTTTCCTCGTATAAATAATCTAAGATTTTGGTTATTACCTCCTT
CTTTATTACTCTTAGTAATTTCTAGAATAGTGGAAATGGGTGTGGGGGCT
GGATGAACTGTGTATCCCCCATTAGCTAGATTAGAGGGGCATGCCGGAAG
ATCAGTTGATTTTGCAATTTTTTCTTTACATTTAGCAGGAGCCTCTTCAA
TTATAGGGGCTATTAATTTTATCTCAACTATTATTAATATACGATTTTAT
GGAATAACTATAGAAAAGGTTCCTTTATTTGTTTGATCTGTATTAATTAC
TGCTGTATTACTACTCTTATCTCTTCCTGTTTTAGCGGGGGCTATTACTA
TATTATTAACTGACCGAAATTTTAATACT
>HI00785460
AGGACAACCAGGTAGATTTATTGGTGATGATCAATTATATAATGTGGTAG
TGACTGCTCATGCTTTTGTTATAATTTTTTTTATAGTAATACCAATTTTA
ATTGGTGGTTTTGGGAATTGATTGGTACCTTTAATGTTAGGAGCACCAGA
TATGGCTTTTCCTCGTATAAATAATCTAAGATTTTGGTTATTGCCTCCTT
CTTTATTACTCTTAGTAATTTCTAGAATAGTGGAAATGGGTGTGGGGGCT
GGATGAACTGTGTATCCCCCATTAGCTAGATTAGAGGGGCATGCCGGAAG
ATCAGTTGATTTTGCAATTTTTTCTTTACATTTAGCAGGAGCCTCTTCAA
TTATAGGGGCTATTAATTTTATCTCAACTATTATTAATATACGATTTTAT
GGAATAACTATAGAAAAGGTTCCTTTATTTGTTTGATCTGTATTAATTAC
TGCTGTATTACTACTCTTATCTCTTCCTGTTTTAGCGGGGGCTATTACTA
TATTATTAACTGACCGAAATTTTAATACT
>HI00785570
AGGACAACCAGGTAGATTTATTGGTGATGATCAATTATATAATGTGGTAG
TGACTGCTCATGCTTTTGTTATAATTTTTTTTATAGTAATACCAATTTTA
ATTGGTGGTTTTGGGAATTGATTGGTACCTTTAATGTTAGGAGCACCAGA
TATGGCTTTTCCTCGTATAAATAATTTAAGATTTTGGTTATTGCCTCCTT
CTTTATTACTCTTAGTAATTTCTAGAATAGTGGAAATGGGTGTGGGGGCT
GGATGAACTGTGTATCCCCCATTAGCTAGATTAGAGGGGCATGCCGGAAG
ATCAGTTGATTTTGCAATTTTTTCTTTACATTTAGCAGGAGCCTCTTCAA
TTATAGGGGCTATTAATTTTATCTCAACTATTATTAATATACGATTTTAT
GGAATAACTATAGAAAAGGTTCCTTTATTTGTTTGATCTGTATTAATTAC
TGCTGTATTACTACTCTTATCTCTTCCTGTTTTAGCAGGGGCTATTACTA
TATTATTAACTGACCGAAATTTTAATACT
>HI00785581
AGGACAACCAGGTAGATTTATTGGTGATGATCAATTATATAATGTGGTAG
TGACTGCTCATGCTTTTGTTATAATTTTTTTTATAGTAATACCAATTTTA
ATTGGTGGTTTTGGGAATTGATTGGTACCTTTAATGTTAGGAGCACCAGA
TATGGCTTTTCCTCGTATAAATAATCTAAGATTTTGGTTATTACCTCCTT
CTTTATTACTCTTAGTAATTTCTAGAATAGTGGAAATGGGTGTGGGGGCT
GGATGAACTGTGTATCCCCCATTAGCTAGATTAGAGGGGCATGCCGGAAG
ATCAGTTGATTTTGCAATTTTTTCTTTACATTTAGCAGGAGCCTCTTCAA
TTATAGGGGCTATTAATTTTATCTCAACTATTATTAATATACGATTTTAT
GGAATAACTATAGAAAAGGTTCCTTTATTTGTTTGATCTGTATTAATTAC
TGCTGTATTACTACTCTTATCTCTTCCTGTTTTAGCGGGGGCTATTACTA
TATTATTAACTGACCGAAATTTTAATACT
>HI00785620
AGGACAACCAGGTAGATTTATTGGTGATGATCAATTATATAATGTGGTAG
TGACTGCTCATGCTTTTGTTATAATTTTTTTTATAGTAATACCAATTTTA
ATTGGTGGTTTTGGGAATTGATTGGTACCTTTAATGTTAGGAGCACCAGA
TATGGCTTTTCCTCGTATAAATAATCTAAGATTTTGGTTATTGCCTCCTT
CTTTATTACTCTTAGTAATTTCTAGAATAGTGGAAATGGGTGTGGGGGCT
GGATGAACTGTGTATCCCCCATTAGCTAGATTAGAGGGGCATGCCGGAAG
ATCAGTTGATTTTGCAATTTTTTCTTTACATTTAGCAGGAGCCTCTTCAA
TTATAGGGGCTATTAATTTTATCTCAACTATTATTAATATACGATTTTAT
GGAATAACTATAGAAAAGGTTCCTTTATTTGTTTGATCTGTATTAATTAC
TGCTGTATTACTACTCTTATCTCTTCCTGTTTTAGCGGGGGCTATTACTA
TATTATTAACTGACCGAAATTTTAATACT
>HI00785629
AGGACAACCAGGTAGATTTATTGGTGACGATCAATTATATAATGTGGTAG
TGACTGCTCATGCTTTTGTTATAATTTTTTTTATAGTAATACCAATTTTA
ATTGGTGGTTTTGGGAATTGATTGGTGCCTTTAATGTTAGGAGCACCAGA
TATGGCTTTTCCTCGTATAAATAATCTAAGATTTTGGTTATTGCCTCCTT
CTTTACTACTCTTAGTAATTTCTAGAATAGTGGAAATGGGTGTGGGGGCT
GGATGAACTGTGTACCCCCCATTAGCTAGATTAGAGGGGCATGCCGGAAG
ATCAGTTGATTTTGCAATTTTTTCTTTACATTTAGCAGGAGCCTCTTCAA
TTATAGGGGCTATTAATTTTATCTCAACTATTATTAATATACGATTTTAT
GGAATAACTATAGAAAAGGTCCCTTTATTTGTTTGATCTGTATTAATTAC
TGCTGTATTACTACTTTTATCTCTTCCTGTTTTAGCGGGGGCTATTACTA
TATTATTAACTgaccgaAATTTTAATACT
>HI00785630
AGGACAACCAGGTAGATTTATTGGTGATGATCAATTATATAATGTGGTAG
TGACTGCTCATGCTTTTGTTATAATTTTTTTTATAGTAATACCAATTTTA
ATTGGTGGTTTTGGGAATTGATTGGTACCTTTAATGTTAGGAGCACCAGA
TATGGCTTTTCCTCGTATAAATAATCTAAGATTTTGGTTATTGCCTCCTT
CTTTATTACTCTTAGTAATTTCTAGAATAGTGGAAATGGGTGTGGGGGCT
GGATGAACTGTGTATCCCCCATTAGCTAGATTAGAGGGGCATGCCGGAAG
ATCAGTTGATTTTGCAATTTTTTCTTTACATTTAGCAGGAGCCTCTTCAA
TTATAGGGGCTATTAATTTTATCTCAACTATTATTAATATACGATTTTAT
GGAATAACTATAGAAAAGGTTCCTTTATTTGTTTGATCTGTATTAATTAC
TGCTGTATTACTACTCTTATCTCTTCCTGTTTTAGCAGGGGCTATTACTA
TATTATTAACTGACCGAAATTTTAATACT
>HI00785637
AGGACAACCAGGTAGATTTATTGGTGATGATCAATTATATAATGTGGTAG
TGACTGCTCATGCTTTTGTTATAATTTTTTTTATAGTAATACCAATTTTA
ATTGGTGGTTTTGGGAATTGATTGGTACCTTTAATGTTAGGAGCACCAGA
TATGGCTTTTCCTCGTATAAATAATCTAAGATTTTGGTTATTACCTCCTT
CTTTATTACTCTTAGTAATTTCTAGAATAGTGGAAATGGGTGTGGGGGCT
GGATGAACTGTGTATCCCCCATTAGCTAGATTAGAGGGGCATGCCGGAAG
ATCAGTTGATTTTGCAATTTTTTCTTTACATTTAGCAGGAGCCTCTTCAA
TTATAGGGGCTATTAATTTTATCTCAACTATTATTAATATACGATTTTAT
GGAATAACTATAGAAAAGGTTCCTTTATTTGTTTGATCTGTATTAATTAC
TGCTGTATTACTACTCTTATCTCTTCCTGTTTTAGCGGGGGCTATTACTA
TATTATTAACTGACCGAAATTTTAATACT
>HI00785653
AGGACAACCAGGTAGATTTATTGGTGACGATCAATTATATAATGTGGTAG
TGACTGCTCATGCTTTTGTTATAATTTTTTTTATAGTAATACCAATTTTA
ATTGGTGGTTTTGGGAATTGATTGGTGCCTTTAATGTTAGGAGCACCAGA
TATGGCTTTTCCTCGTATAAATAATCTAAGATTTTGGTTATTGCCTCCTT
CTTTACTACTCTTAGTAATTTCTAGAATAGTGGAAATGGGTGTGGGGGCT
GGATGAACTGTGTACCCCCCATTAGCTAGATTAGAGGGGCATGCCGGAAG
ATCAGTTGATTTTGCAATTTTTTCTTTACATTTAGCAGGAGCCTCTTCAA
TTATAGGGGCTATTAATTTTATCTCAACTATTATTAATATACGATTTTAT
GGAATAACTATAGAAAAGGTCCCTTTATTTGTTTGATCTGTATTAATTAC
TGCTGTATTACTACTTTTATCTCTTCCTGTTTTAGCGGGGGCTATTACTA
TATTATTAACTGACCgaaatTTTAATACT
>HI00785662
AGGACAACCAGGTAGATTTATTGGTGATGATCAATTATATAATGTGGTAG
TGACTGCTCATGCTTTTGTTATAATTTTTTTTATAGTAATACCAATTTTA
ATTGGTGGTTTTGGGAATTGATTGGTACCTTTAATGTTAGGAGCACCAGA
TATGGCTTTTCCTCGTATAAATAATCTAAGATTTTGGTTATTACCTCCTT
CTTTATTACTCTTAGTAATTTCTAGAATAGTGGAAATGGGTGTGGGGGCT
GGATGAACTGTGTATCCCCCATTAGCTAGATTAGAGGGGCATGCCGGAAG
ATCAGTTGATTTTGCAATTTTTTCTTTACATTTAGCAGGAGCCTCTTCAA
TTATAGGGGCTATTAATTTTATCTCAACTATTATTAATATACGATTTTAT
GGAATAACTATAGAAAAGGTTCCTTTATTTGTTTGATCTGTATTAATTAC
TGCTGTATTACTACTCTTATCTCTTCCTGTTTTAGCGGGGGCTATTACTA
TATTATTAACTGACCGAAATTTTAATACT
>HI00785720
AGGACAACCAGGTAGATTTATTGGTGATGATCAATTATATAATGTGGTAG
TGACTGCTCATGCTTTTGTTATAATTTTTTTTATAGTAATACCAATTTTA
ATTGGTGGTTTTGGGAATTGATTGGTACCTTTAATGTTAGGAGCACCAGA
TATGGCTTTTCCTCGTATAAATAATCTAAGATTTTGGTTATTACCTCCTT
CTTTATTACTCTTAGTAATTTCTAGAATAGTGGAAATGGGTGTGGGGGCT
GGATGAACTGTGTATCCCCCATTAGCTAGATTAGAGGGGCATGCCGGAAG
ATCAGTTGATTTTGCAATTTTTTCTTTACATTTAGCAGGAGCCTCTTCAA
TTATAGGGGCTATTAATTTTATCTCAACTATTATTAATATACGATTTTAT
GGAATAACTATAGAAAAGGTTCCTTTATTTGTTTGATCTGTATTAATTAC
TGCTGTATTACTACTCTTATCTCTTCCTGTTTTAGCGGGGGCTATTACTA
TATTATTAACTGACCGAAATTTTAATACT
>HI00785777
AGGACAACCAGGTAGATTTATTGGTGATGATCAATTATATAATGTGGTAG
TGACTGCTCATGCTTTTGTTATAATTTTTTTTATAGTAATACCAATTTTA
ATTGGTGGTTTTGGGAATTGATTGGTACCTTTAATGTTAGGAGCACCAGA
TATGGCTTTTCCTCGTATAAATAATCTAAGATTTTGGTTATTACCTCCTT
CTTTATTACTCTTAGTAATTTCTAGAATAGTGGAAATGGGTGTGGGGGCT
GGATGAACTGTGTATCCCCCATTAGCTAGATTAGAGGGGCATGCCGGAAG
ATCAGTTGATTTTGCAATTTTTTCTTTACATTTAGCAGGAGCCTCTTCAA
TTATAGGGGCTATTAATTTTATCTCAACTATTATTAATATACGATTTTAT
GGAATAACTATAGAAAAGGTTCCTTTATTTGTTTGATCTGTATTAATTAC
TGCTGTATTACTACTCTTATCTCTTCCTGTTTTAGCGGGGGCTATTACTA
TATTATTAACTGACCGAAATTTTAATACT
>HI00787054
AGGACAACCAGGTAGATTTATTGGTGATGATCAATTATATAATGTGGTAG
TGACTGCTCATGCTTTTGTTATAATTTTTTTTATAGTAATACCAATTTTA
ATTGGTGGTTTTGGGAATTGATTGGTACCTTTAATGTTAGGAGCACCAGA
TATGGCTTTTCCTCGTATAAATAATCTAAGATTTTGGTTATTGCCTCCCT
CTTTATTACTCTTAGTAATTTCTAGAATAGTGGAAATGGGTGTGGGGGCT
GGATGAACTGTGTATCCCCCATTAGCTAGATTAGAGGGGCATGCCGGAAG
ATCAGTTGATTTTGCAATTTTTTCTTTACATTTAGCAGGAGCTTCTTCAA
TTATAGGGGCTATTAATTTTATCTCAACTATTATTAATATACGATTTTAT
GGAATAACTATAGAAAAGGTTCCTTTATTTGTTTGATCTGTATTAATTAC
TGCTGTATTACTACTCTTATCTCTTCCTGTTTTGGCAGGgGCTATTACTA
TATTATTAACTGACCgaAATTTTAATACT
>HI00787065
AGGACAACCAGGTAGATTTATTGGTGATGATCAATTATATAATGTGGTAG
TGACTGCTCATGCTTTTGTTATAATTTTTTTTATAGTAATACCAATTTTA
ATTGGTGGTTTTGGGAATTGATTGGTACCTTTAATGTTAGGAGCACCAGA
TATGGCTTTTCCTCGTATAAATAATCTAAGATTTTGGTTATTGCCTCCTT
CTTTATTACTCTTAGTAATTTCTAGAATAGTGGAAATGGGTGTGGGGGCT
GGATGAACTGTGTATCCCCCATTAGCTAGATTAGAGGGGCATGCCGGAAG
ATCAGTTGATTTTGCAATTTTTTCTTTACATTTAGCAGGAGCCTCTTCAA
TTATAGGGGCTATTAATTTTATCTCAACTATTATTAATATACGATTTTAT
GGAATAACTATAGAAAAGGTTCCTTTATTTGTTTGATCTGTATTAATTAC
TGCTGTATTACTACTCTTATCTCTTCCTGTTTTAGCGGGGGCTATTACTA
TATTATTAACTGACCgaAATTTTAATACT
>HI00787198
AGGACAACCAGGTAGATTTATTGGTGATGATCAATTATATAATGTGGTAG
TGACTGCTCATGCTTTTGTTATAATTTTTTTTATAGTAATACCAATTTTA
ATTGGTGGTTTTGGGAATTGATTGGTACCTTTAATGTTAGGAGCACCAGA
TATGGCTTTTCCTCGTATAAATAATCTAAGATTTTGGTTATTGCCTCCTT
CTTTATTACTCTTAGTAATTTCTAGAATAGTGGAAATGGGTGTGGGGGCT
GGATGAACTGTGTATCCCCCATTAGCTAGATTAGAGGGGCATGCCGGAAG
ATCAGTTGATTTTGCAATTTTTTCTTTACATTTAGCAGGAGCCTCTTCAA
TTATAGGGGCTATTAATTTTATCTCAACTATTATTAATATACGATTTTAT
GGAATAACTATAGAAAAGGTTCCTTTATTTGTTTGATCTGTATTAATTAC
TGCTGTATTACTACTCTTATCTCTTCCTGTTTTAGCGGGGGCTATTACTA
TATTATTAACTGACCGAAAtTttaatact
>HI00787228
AGGACAACCAGGTAGATTTATTGGTGATGATCAATTATATAATGTGGTAG
TGACTGCTCATGCTTTTGTTATAATTTTTTTTATAGTAATACCAATTTTA
ATTGGTGGTTTTGGGAATTGATTGGTACCTTTAATGTTAGGAGCACCAGA
TATGGCTTTTCCTCGTATAAATAATCTAAGATTTTGGTTATTACCTCCTT
CTTTATTACTCTTAGTAATTTCTAGAATAGTGGAAATGGGTGTGGGGGCT
GGATGAACTGTGTATCCCCCATTAGCTAGATTAGAGGGGCATGCCGGAAG
ATCAGTTGATTTTGCAATTTTTTCTTTACATTTAGCAGGAGCCTCTTCAA
TTATAGGGGCTATTAATTTTATCTCAACTATTATTAATATACGATTTTAT
GGAATAACTATAGAAAAGGTTCCTTTATTTGTTTGATCTGTATTAATTAC
TGCTGTATTACTACTCTTATCTCTTCCTGTTTTAGCGGGGGCTATTACTA
TATTATTAACTGACCgaaatTTTaatAct
>JA00003378A
AggacaACCAGGTAGATTtattggtgacgaTCAATTATATAATGTGGTAG
TGACTGCTCATGCTTTTGTTATAATTTTTTTTATAGTGATACCAATTCTA
ATTGGTGGTTTTGGGAATTGATTGGTACCTTTAATGTTAGGAGCACCAGA
TATGGCTTTTCCTCGTATAAATAATTTAAGATTTTGGTTATTACCTCCTT
CTTTACTACTCTTAGTAATTTCTAGAATAGTGGAAATGGGTGTGGGGGCT
GGATGAACTGTGTATCCCCCATTAGCTAGATTAGAGGGGCATGCCGGAAG
ATCAGTTGATTTTGCAATTTTTTCTTTACATTTAGCAGGAGCCTCTTCAA
TTATAGGGGCTATTAATTTTATCTCAACTATTATTAATATACGATTTTAT
GGGATAACTATAGAAAAGGTTCCTTTATTTGTTTGATCTGTATTAATTAC
TGCTGTATTACTACTCTTATCTCTTCCTGTTTTAGCGGGGGCTATTACTA
TATTATTAACTGACCGAAATTTTAATACT
>JA00003414A
AGGACAACCAGGTAGATTtattgctgacgatcaATTATATAATGTGGTAG
TGACTGCTCATGCTTTTGTTATAATTTTTTTTATAGTGATACCAATTCTA
ATTGGTGGTTTTGGGAATTGATTGGTACCTTTAATGTTAGGGGCACCAGA
TATGGCTTTTCCTCGTATAAATAATCTAAGATTTTGGTTATTACCTCCTT
CTTTACTACTCTTAGTAATTTCTAGAATAGTGGAAATGGGTGTAGGGGCT
GGATGAACTGTGTATCCCCCATTAGCTAGATTAGAGGGGCATGCCGGAAG
ATCAGTTGATTTTGCAATTTTTTCTTTACATTTAGCAGGAGCCTCTTCAA
TTATAGGGGCTATTAATTTTATCTCAACTATTATTAATATACGATTTTAT
GGGATAACTATAGAAAAGGTTCCTTTATTTGTTTGATCTGTATTAATTAC
TGCTGTATTACTACTCTTATCTCTTCCTGTTTTAGCGGGGGCTATTACTA
TATTATTAACTGACCGAAATTTTAATACT
>JA00003433A
AGGACAACCAGgtagATTTAttggtgacgaTCAATTATATAATGTGGTAG
TGACTGCTCATGCTTTTGTTATAATTTTTTTTATAGTAATACCAATTCTA
ATTGGTGGTTTTGGGAATTGATTGGTACCTTTAATGTTAGGAGCACCAGA
TATGGCTTTTCCTCGCATAAATAATCTAAGATTTTGGTTATTACCTCCTT
CTTTACTACTCTTAGTAATTTCTAGAATAGTGGAAATGGGTGTGGGGGCT
GGATGAACTGTGTATCCCCCATTAGCTAGATTAGAGGGGCATGCCGGAAG
ATCAGTTGATTTTGCAATTTTTTCTTTACATTTAGCAGGAGCCTCTTCAA
TTATAGGGGCTATTAATTTTATCTCAACTATTATTAATATACGATTTTAT
GGGATAACTATAGAAAAGGTTCCTTTATTTGTTTGATCTGTATTAATTAC
TGCTGTATTACTACTCTTATCTCTTCCTGTTTTAGCGGGGGCTATTACTA
TATTATTAACTGACCGAAATTTTAATACT
>JA00003455A
aggacaACCAGGTAGATTTATTGGTGAcgATCAATTATATAATGTGGTAG
TGACTGCTCATGCTTTTGTTATAATTTTTTTTATAGTAATACCAATTCTA
ATTGGTGGTTTTGGGAATTGATTGGTACCTTTAATGTTAGGAGCACCAGA
TATGGCTTTTCCTCGTATAAATAATCTAAGATTTTGGTTATTACCTCCTT
CTTTACTACTCTTAGTAATTTCTAGAATAGTGGAAATGGGTGTGGGGGCT
GGATGAACTGTGTATCCCCCATTAGCTAGATTAGAGGGGCATGCCGGAAG
ATCAGTTGATTTTGCAATTTTTTCTTTACATTTAGCAGGAGCCTCTTCAA
TTATAGGGGCTATTAATTTTATTTCAACTATTATTAATATACGATTTTAT
GGGATAACTATAGAAAAGGTTCCTTTATTTGTTTGATCTGTATTAATTAC
TGCTGTATTACTACTCTTATCTCTTCCTGTTTTAGCGGGGGCTATTACTA
TATTATTAACTGACCGAAATTTTAATACT
>JA00003523A
AggacaACCAGGTAGATTTattggtgacgaTCAATTATATAATGTGGTAG
TGACTGCTCATGCTTTTGTTATAATTTTTTTTATAGTGATACCAATTCTA
ATTGGTGGTTTTGGGAATTGATTGGTACCTTTAATGTTAGGAGCACCAGA
TATGGCTTTTCCTCGTATAAATAATTTAAGATTTTGGTTATTACCTCCTT
CTTTACTACTCTTAGTAATTTCTAGAATAGTGGAAATGGGTGTGGGGGCT
GGATGAACTGTGTATCCCCCATTAGCTAGATTAGAGGGGCATGCCGGAAG
ATCAGTTGATTTTGCAATTTTTTCTTTACATTTAGCAGGAGCCTCTTCAA
TTATAGGGGCTATTAATTTTATCTCAACTATTATTAATATACGATTTTAT
GGGATAACTATAGAAAAGGTTCCTTTATTTGTTTGATCTGTATTAATTAC
TGCTGTATTACTACTCTTATCTCTTCCTGTTTTAGCGGGGGCTATTACTA
TATTATTAACTGACCGAAATTTTAATACT
>JA00003528A
AGgacaACCAGGTAGATTTattggtgacgaTCAATTATATAATGTGGTAG
TGACTGCTCATGCTTTTGTTATAATTTTTTTTATAGTAATACCAATTCTA
ATTGGTGGTTTTGGGAATTGATTGGTACCTTTAATGTTAGGAGCACCAGA
TATGGCTTTTCCTCGTATAAATAATCTAAGATTTTGGTTATTGCCTCCTT
CTTTACTACTCTTAGTAATTTCTAGAATAGTGGAAATGGGTGTGGGGGCT
GGATGAACTGTGTATCCCCCATTAGCTAGATTAGAGGGGCATGCCGGAAG
ATCAGTTGATTTTGCAATTTTTTCTTTACATTTAGCAGGAGCCTCTTCAA
TTATAGGGGCTATTAATTTTATCTCAACTATTATTAATATACGATTTTAT
GGAATAACTATAGAAAAGGTCCCTTTATTTGTTTGATCTGTATTAATTAC
TGCTGTATTACTACTCTTATCTCTTCCTGTTTTAGCGGGGGCTATTACTA
TATTATTAACTGACCGAAATTTTAATACT
>JA00003589A
AGGACAACCAGGTAGATTTAttggtgacgaTCAATTATATAATGTGGTAG
TGACTGCTCATGCTTTTGTTATAATTTTTTTTATAGTGATACCAATTCTA
ATTGGTGGTTTTGGGAATTGATTGGTACCTTTAATGTTAGGGGCACCAGA
TATGGCTTTTCCTCGTATAAATAATCTAAGATTTTGGTTATTACCTCCTT
CTTTACTACTCTTAGTAATTTCTAGAATAGTGGAAATGGGTGTAGGGGCT
GGATGAACTGTGTATCCCCCATTAGCTAGATTAGAGGGGCATGCCGGAAG
ATCAGTTGATTTTGCAATTTTTTCTTTACATTTAGCAGGAGCCTCTTCAA
TTATAGGGGCTATTAATTTTATCTCAACTATTATTAATATACGATTTTAT
GGGATAACTATAGAAAAGGTTCCTTTATTTGTTTGATCTGTATTAATTAC
TGCTGTATTACTACTCTTATCTCTTCCTGTTTTAGCGGGGGCTATTACTA
TATTATTAACTGACCGAAATTTTAATACT
>JA00003644A
aggacaACCAGgtagaTTTAttggtgacgaTCAATTATATAATGTGGTAG
TGACTGCTCATGCTTTTGTTATAATTTTTTTTATAGTGATACCAATTCTA
ATTGGTGGTTTTGGGAATTGATTGGTACCTTTAATGTTAGGAGCACCAGA
TATGGCTTTTCCTCGTATAAATAATTTAAGATTTTGGTTATTACCTCCTT
CTTTACTACTCTTAGTAATTTCTAGAATAGTGGAAATGGGTGTGGGGGCT
GGATGAACTGTGTATCCCCCATTAGCTAGATTAGAGGGGCATGCCGGAAG
ATCAGTTGATTTTGCAATTTTTTCTTTACATTTAGCAGGAGCCTCTTCAA
TTATAGGGGCTATTAATTTTATCTCAACTATTATTAATATACGATTTTAT
GGGATAACTATAGAAAAGGTTCCTTTATTTGTTTGATCTGTATTAATTAC
TGCTGTATTACTACTCTTATCTCTTCCTGTTTTAGCGGGGGCTATTACTA
TATTATTAACTGACCGAAATTTTAATACT
>JA00003657A
AggacaACCAGGTAGATTTattggtgacgaTCAATTATATAATGTGGTAG
TGACTGCTCATGCTTTTGTTATAATTTTTTTTATAGTAATACCAATTCTA
ATTGGTGGTTTTGGGAATTGATTGGTACCTTTAATGTTAGGAGCACCAGA
TATGGCTTTTCCTCGCATAAATAATCTAAGATTTTGGTTATTACCTCCTT
CTTTACTACTCTTAGTAATTTCTAGAATAGTGGAAATGGGTGTGGGGGCT
GGATGAACTGTGTATCCCCCATTAGCTAGATTAGAGGGGCATGCCGGAAG
ATCAGTTGATTTTGCAATTTTTTCTTTACATTTAGCAGGAGCCTCTTCAA
TTATAGGGGCTATTAATTTTATCTCAACTATTATTAATATACGATTTTAT
GGGATAACTATAGAAAAGGTTCCTTTATTTGTTTGATCTGTATTAATTAC
TGCTGTATTACTACTCTTATCTCTTCCTGTTTTAGCGGGGGCTATTACTA
TATTATTAACTGACCGAAATTTTAATACT
>JA00004115A
AggacaACCAGGTAGATtTattggtgacgaTCAATTATATAATGTGGTAG
TGACTGCTCATGCTTTTGTTATAATTTTTTTTATAGTAATACCAATTCTA
ATTGGTGGTTTTGGGAATTGATTGGTACCTTTAATGTTAGGAGCACCAGA
TATGGCTTTTCCTCGTATAAATAACCTAAGATTTTGGTTATTACCTCCTT
CTTTACTACTCTTAGTAATTTCTAGAATAGTGGAAATGGGTGTGGGGGCT
GGATGAACTGTGTATCCCCCATTAGCTAGATTAGAGGGGCATGCCGGAAG
ATCAGTTGATTTTGCAATTTTTTCTTTACATTTAGCAGGAGCCTCTTCAA
TTATAGGGGCTATTAATTTTATCTCAACTATTATTAATATACGATTTTAT
GGGATAACTATAGAAAAGGTTCCTTTATTTGTTTGATCTGTATTAATTAC
TGCTGTATTACTACTCTTATCTCTTCCTGTTTTAGCGGGGGCTATTACTA
TATTATTAACTGACCGAAATTTTAATACT
>JA00004145A
AggacAACCAGGTAGATTtattggtgacgaTCAATTATATAATGTGGTAG
TGACTGCTCATGCTTTTGTTATAATTTTTTTTATAGTAATACCAATTCTA
ATTGGTGGTTTTGGGAATTGATTGGTACCTTTAATGTTAGGAGCACCAGA
TATGGCTTTTCCTCGTATAAATAATCTAAGATTTTGGTTATTACCTCCTT
CTTTACTACTCTTAGTAATTTCTAGAATAGTGGAAATGGGTGTGGGGGCT
GGATGAACTGTGTATCCCCCATTAGCTAGATTAGAGGGGCATGCCGGAAG
ATCAGTTGATTTTGCAATTTTTTCTTTACATTTAGCAGGAGCCTCTTCAA
TTATAGGGGCTATTAATTTTATCTCAACTATTATTAATATACGATTTTAT
GGAATAACTATAGAAAAGGTTCCTTTATTTGTTTGATCTGTATTAATTAC
TGCTGTATTACTACTCTTATCTCTTCCTGTTTTAGCGGGGGCTATTACTA
TATTATTAACTGACCGAAATTTTAATACC
>JA00004146A
AGGACAACCAGGTAGATTTATTggtgACGATCAATTATATAATGTGGTAG
TGACTGCTCATGCTTTTGTTATAATTTTTTTTATAGTAATACCAATTCTA
ATTGGTGGTTTTGGGAATTGATTGGTACCTTTAATGTTAGGAGCACCAGA
TATGGCTTTTCCTCGTATAAATAATCTAAGATTTTGGTTATTACCTCCTT
CTTTACTACTCTTAGTAATTTCTAGAATAGTGGAAATGGGTGTGGGGGCT
GGATGAACTGTGTATCCCCCATTAGCTAGATTAGAGGGGCATGCCGGAAG
ATCAGTTGATTTTGCAATTTTTTCTTTACATTTAGCAGGAGCCTCTTCAA
TTATAGGGGCTATTAATTTTATTTCAACTATTATTAATATACGATTTTAT
GGGATAACTATAGAAAAGGTTCCTTTATTTGTTTGATCTGTATTAATTAC
TGCTGTATTACTACTCTTATCTCTTCCTGTTTTAGCGGGGGCTATTACTA
TATTATTAACTGACCGAAATTTTAATACT
>JA00004168A
AggacaACCAGGTAGATTTattggtgacgaTCAATTATATAATGTGGTAG
TGACTGCTCATGCTTTTGTTATAATTTTTTTTATAGTAATACCAATTCTA
ATTGGTGGTTTTGGGAATTGATTGGTACCTTTAATGTTAGGAGCACCAGA
TATGGCTTTTCCTCGTATAAATAACCTAAGATTTTGGTTATTACCTCCTT
CTTTACTACTCTTAGTAATTTCTAGAATAGTGGAAATGGGTGTGGGGGCT
GGATGAACTGTGTATCCCCCATTAGCTAGATTAGAGGGGCATGCCGGAAG
ATCAGTTGATTTTGCAATTTTTTCTTTACATTTAGCAGGAGCCTCTTCAA
TTATAGGGGCTATTAATTTTATCTCAACTATTATTAATATACGATTTTAT
GGAATAACTATAGAAAAGGTTCCTTTATTTGTTTGATCTGTATTAATTAC
TGCTGTATTACTACTCTTATCTCTTCCTGTTTTAGCGGGGGCTATTACTA
TATTATTAACTGACCGAAATTTTAATACT
>JA00004176A
aggacAACCAGGTAGATttattggtgacgaTCAATTATATAATGTGGTAG
TGACTGCTCATGCTTTTGTTATAATTTTTTTTATAGTAATACCAATTCTA
ATTGGTGGTTTTGGGAATTGATTGGTACCTTTAATGCTAGGAGCACCAGA
TATGGCTTTTCCTCGTATAAATAATCTAAGATTTTGGTTATTGCCTCCTT
CTTTACTACTCTTAGTAATTTCTAGAATAGTGGAAATGGGTGTGGGGGCT
GGATGAACTGTGTATCCCCCATTAGCTAGATTAGAGGGGCATGCCGGAAG
ATCAGTTGATTTTGCAATTTTTTCTTTACATTTAGCAGGAGCCTCTTCAA
TTATAGGGGCTATTAATTTTATCTCAACTATTATTAATATACGATTTTAC
GGAATAACTATAGAAAAGGTTCCTTTATTTGTTTGATCTGTATTAATTAC
TGCTGTATTACTACTCTTATCTCTTCCTGTTTTAGCGGGGGCTATTACTA
TATTATTAACTGACCGAAATTTTAATACT
>JA00004204A
AGGACAACCAGGTAGATtTattggtgAcgaTCAATTATATAATGTGGTAG
TGACTGCTCATGCTTTTGTTATAATTTTTTTTATAGTAATACCAATTCTA
ATTGGTGGTTTTGGGAATTGATTGGTACCTTTAATGTTAGGAGCACCAGA
TATGGCTTTTCCTCGTATAAATAATCTAAGATTTTGGTTATTACCTCCTT
CTTTACTACTCTTAGTAATTTCTAGAATAGTGGAAATGGGTGTGGGGGCT
GGATGAACTGTGTATCCCCCATTAGCTAGATTAGAGGGGCATGCCGGAAG
ATCAGTTGATTTTGCAATTTTTTCTTTACATTTAGCAGGAGCCTCTTCAA
TTATAGGGGCTATTAATTTTATCTCAACTATTATTAATATACGATTTTAT
GGAATAACTATAGAAAAGGTTCCTTTATTTGTTTGATCTGTATTAATTAC
TGCTGTATTACTACTCTTATCTCTTCCTGTTTTAGCGGGGGCTATTACTA
TATTATTAACTGACCGAAATTTTAATACC
>JA00004211A
AGGACAACCAGGTAGATTTAttggtgacgaTCAATTATATAATGTGGTAG
TGACTGCTCATGCTTTTGTTATAATTTTTTTTATAGTAATACCAATTCTA
ATTGGTGGTTTTGGGAATTGATTGGTACCTTTAATGTTAGGAGCACCAGA
TATGGCTTTTCCTCGTATAAATAATCTAAGATTTTGGTTATTACCTCCTT
CTTTACTACTCTTAGTAATTTCTAGAATAGTGGAAATGGGTGTGGGGGCT
GGATGAACTGTGTATCCCCCATTAGCTAGATTAGAGGGGCATGCCGGAAG
ATCAGTTGATTTTGCAATTTTTTCTTTACATTTAGCAGGAGCCTCTTCAA
TTATAGGGGCTATTAATTTTATTTCAACTATTATTAATATACGATTTTAT
GGGATAACTATAGAAAAGGTTCCTTTATTTGTTTGATCTGTATTAATTAC
TGCTGTATTACTACTCTTATCTCTTCCTGTTTTAGCGGGGGCTATTACTA
TATTATTAACTGACCGAAATTTTAATACT
>JA00004225A
AggacAACCAGGTAGATtTAttggtgacgaTCAATTATATAATGTGGTAG
TGACTGCTCATGCTTTTGTTATAATTTTTTTTATAGTAATACCAATTCTA
ATTGGTGGTTTTGGGAATTGATTGGTACCTTTAATGTTAGGAGCACCAGA
TATGGCTTTTCCTCGTATAAATAATCTAAGATTTTGGTTATTACCTCCTT
CTTTACTACTCTTAGTAATTTCTAGAATAGTGGAAATGGGTGTGGGGGCT
GGATGAACTGTGTATCCCCCATTAGCTAGATTAGAGGGGCATGCCGGAAG
ATCAGTTGATTTTGCAATTTTTTCTTTACATTTAGCAGGAGCCTCTTCAA
TTATAGGGGCTATTAATTTTATTTCAACTATTATTAATATACGATTTTAT
GGGATAACTATAGAAAAGGTTCCTTTATTTGTTTGATCTGTATTAATTAC
TGCTGTATTACTACTCTTATCTCTTCCTGTTTTAGCGGGGGCTATTACTA
TATTATTAACTGACCGAAATTTTAATACT
>JA00004290A
aggacaAccAGGTaGATttattggtgacgatcAATTATATAATGTGGTAg
tGACTGCTCATGCTTTTGTTATAATTTTTTTTATAGTGATACCAATTCTA
ATTGGTGGTTTTGGGAATTGATTGGTACCTTTAATGTTAGGAGCACCAGA
TATGGCTTTTCCTCGTATAAATAATTTAAGATTTTGGTTATTACCTCCTT
CTTTACTACTCTTAGTAATTTCTAGAATAGTGGAAATGGGTGTGGGGGCT
GGATGAACTGTGTATCCCCCATTAGCTAGATTAGAGGGGCATGCCGGAAG
ATCAGTTGATTTTGCAATTTTTTCTTTACATTTAGCAGGAGCCTCTTCAA
TTATAGGGGCTATTAATTTTATCTCAACTATTATTAATATACGATTTTAT
GGGATAACTATAGAAAAGGTTCCTTTATTTGTTTGATCTGTATTAATTAC
TGCTGTATTACTACTCTTATCTCTTCCTGTTTTAGCGGGGGCTATTACTA
TATTATTAACTGACCGAAATTTTAATACT
>JA00004309A
aggacaACCAGgtagattTattggtgacgaTCAATTATATAATGTGGTAG
TGACTGCTCATGCTTTTGTTATAATTTTTTTTATAGTAATACCAATTCTA
ATTGGTGGTTTTGGGAATTGATTGGTACCTTTAATGTTAGGAGCACCAGA
TATGGCTTTTCCTCGTATAAATAATCTAAGATTTTGGTTATTACCTCCTT
CTTTACTACTCTTAGTAATTTCTAGAATAGTGGAAATGGGTGTGGGGGCT
GGATGAACTGTGTATCCCCCATTAGCTAGATTAGAGGGGCATGCCGGAAG
ATCAGTTGATTTTGCAATTTTTTCTTTACATTTAGCAGGAGCCTCTTCAA
TTATAGGGGCTATTAATTTTATTTCAACTATTATTAATATACGATTTTAT
GGGATAACTATAGAAAAGGTTCCTTTATTTGTTTGATCTGTATTAATTAC
TGCTGTATTACTACTCTTATCTCTTCCTGTTTTAGCGGGGGCTATTACTA
TATTATTAACTGACCGAAATTTTAATACT
>JA00004453A
AggacAACCAGGTAgATTTATtggtgacGATCAATTATATAATGTGGTAG
TGACTGCTCATGCTTTTGTTATAATTTTTTTTATAGTAATACCAATTCTA
ATTGGTGGTTTTGGGAATTGATTGGTACCTTTAATGTTAGGAGCACCAGA
TATGGCTTTTCCTCGTATAAATAATCTAAGATTTTGGTTATTACCTCCTT
CTTTACTACTCTTAGTAATTTCTAGAATAGTGGAAATGGGTGTGGGGGCT
GGATGAACTGTGTATCCCCCATTAGCTAGATTAGAGGGGCATGCCGGAAG
ATCAGTTGATTTTGCAATTTTTTCTTTACATTTAGCAGGAGCCTCTTCAA
TTATAGGGGCTATTAATTTTATTTCAACTATTATTAATATACGATTTTAT
GGGATAACTATAGAAAAGGTTCCTTTATTTGTTTGATCTGTATTAATTAC
TGCTGTATTACTACTCTTATCTCTTCCTGTTTTAGCGGGGGCTATTACTA
TATTATTAACTGACCGAAATTTTAATACT
>LA00000127A
AGGACAACCAGGTAGATTTATTGGTGACGATCAATTATATAATGTGGTAG
TGACTGCTCATGCTTTTGTTATAATTTTTTTTATAGTAATACCAATTTTA
ATTGGTGGTTTTGGGAATTGATTGGTACCTTTAATGTTAGGAGCACCAGA
TATGGCTTTTCCTCGTATAAATAATCTAAGATTTTGGTTATTGCCTCCTT
CTTTACTACTCTTAGTAATTTCTAGAATAGTGGAAATGGGTGTGGGGGCT
GGATGAACTGTGTATCCCCCATTAGCTAGATTAGAGGGGCATGCCGGGAG
ATCAGTTGATTTTGCAATTTTTTCTTTACATTTAGCAGGAGCCTCTTCAA
TTATAGGGGCTATTAATTTTATCTCAACTATTATTAATATACGATTTTAT
GGAATAACTATAGAAAAGGTCCCTTTATTTGTTTGATCTGTATTAATTAC
TGCTGTATTACTACTTTTATCTCTTCCTGTTTTAGCGGGGGCTATTACTA
TATTATTAACTGACCGAAATTTTAATACT
>LA00000131A
AGGACAACCAGGTAGATTTATTGGTGACGATCAATTATACAATGTGGTAG
TGACTGCTCATGCTTTCGTTATAATTTTTTTTATAGTAATACCAATTTTA
ATTGGTGGTTTTGGGAATTGATTGGTACCTTTAATGTTAGGAGCACCAGA
TATGGCTTTTCCTCGTATAAATAATCTAAGATTTTGGTTATTGCCTCCTT
CTTTACTACTCTTAGTAATTTCTAGAATAGTGGAAATGGGTGTGGGGGCT
GGATGAACTGTGTATCCCCCATTAGCTAGATTAGAGGGGCATGCCGGAAG
ATCAGTTGATTTTGCAATTTTTTCTTTACATTTAGCAGGAGCCTCTTCAA
TTATAGGGGCTATTAATTTTATCTCAACTATTATTAATATACGATTTTAT
GGAATAACTATAGAAAAGGTCCCTTTATTTGTTTGATCTGTATTAATTAC
TGCTGTATTACTACTTTTATCTCTTCCTGTTTTAGCGGGGGCTATTACTA
TATTATTAACTGACCGAAATTTTAATACT
>LA00000326A
AGGACAACCAGGTAGATTTATTGGTGACGATCAATTATACAATGTGGTAG
TGACTGCTCATGCTTTCGTTATAATTTTTTTTATAGTAATACCAATTTTA
ATTGGTGGTTTTGGGAATTGATTGGTACCTTTAATGTTAGGAGCACCAGA
TATGGCTTTTCCTCGTATAAATAATCTAAGATTTTGGTTATTGCCTCCTT
CTTTACTACTCTTAGTAATTTCTAGAATAGTGGAAATGGGTGTGGGGGCT
GGATGAACTGTGTATCCCCCATTAGCTAGATTAGAGGGGCATGCCGGAAG
ATCAGTTGATTTTGCAATTTTTTCTTTACATTTAGCAGGAGCCTCTTCAA
TTATAGGGGCTATTAATTTTATCTCAACTATTATTAATATACGATTTTAT
GGAATAACTATAGAAAAGGTCCCTTTATTTGTTTGATCTGTATTAATTAC
TGCTGTATTACTACTTTTATCTCTTCCTGTTTTAGCGGGGGCTATTACTA
TATTATTAACTGACCGAAATTTTAATACT
>LA00000408A
AGGACAACCAGGTAGATTTATTGGTGACGATCAATTATATAATGTGGTAG
TGACTGCTCATGCTTTTGTTATAATTTTTTTTATAGTAATACCAATTTTA
ATTGGTGGTTTTGGGAATTGATTGGTACCTTTAATGTTAGGAGCACCAGA
TATGGCTTTTCCTCGTATAAATAATCTAAGATTTTGGTTATTGCCTCCTT
CTTTACTACTCTTAGTAATTTCTAGAATAGTGGAAATGGGTGTGGGGGCT
GGATGAACTGTGTACCCCCCATTAGCTAGATTAGAGGGGCATGCCGGAAG
ATCAGTTGATTTTGCAATTTTTTCTTTACATTTAGCAGGAGCCTCTTCAA
TTATAGGGGCTATTAATTTTATCTCAACTATTATTAATATACGATTTTAT
GGAATAACTATAGAAAAGGTTCCTTTATTTGTTTGATCTGTATTAATTAC
TGCTGTATTACTACTTTTATCTCTTCCTGTTTTAGCGGGGGCTATTACTA
TATTATTAACTGACCGAAATTTTAATACT
>LA00000484A
AGGACAACCAGGTAGATTTATTGGTGACGATCAATTATATAATGTGGTAG
TGACTGCTCATGCTTTTGTTATAATTTTTTTTATAGTAATACCAATTTTA
ATTGGTGGTTTTGGGAATTGATTGGTACCTTTAATGTTAGGAGCACCAGA
TATGGCTTTTCCTCGTATAAATAATCTAAGATTTTGGTTATTGCCTCCTT
CTTTACTACTCTTAGTAATTTCTAGAATAGTGGAAATGGGTGTGGGGGCT
GGATGAACTGTGTATCCCCCATTAGCTAGATTAGAGGGGCATGCCGGAAG
ATCAGTTGATTTTGCAATTTTTTCTTTACATTTAGCAGGAGCCTCTTCAA
TTATAGGGGCTATTAATTTTATCTCAACTATTATTAATATACGATTTTAT
GGAATAACTATAGAAAAGGTCCCTTTATTTGTTTGATCTGTATTAATTAC
TGCTGTATTACTACTTTTATCTCTTCCTGTTTTAGCGGGGGCTATTACTA
TATTATTAACTGACCGAAATTTTAATACT
>LA00000498A
AGGACAACCAGGTAGATTTATTGGTGACGATCAATTATACAATGTGGTAG
TGACTGCTCATGCTTTCGTTATAATTTTTTTTATAGTAATACCAATTTTA
ATTGGTGGTTTTGGGAATTGATTGGTACCTTTAATGTTAGGAGCACCAGA
TATGGCTTTTCCTCGTATAAATAATCTAAGATTTTGGTTATTGCCTCCTT
CTTTACTACTCTTAGTAATTTCTAGAATAGTGGAAATGGGTGTGGGGGCT
GGATGAACTGTGTATCCCCCATTAGCTAGATTAGAGGGGCATGCCGGAAG
ATCAGTTGATTTTGCAATTTTTTCTTTACATTTAGCAGGAGCCTCTTCAA
TTATAGGGGCTATTAATTTTATCTCAACTATTATTAATATACGATTTTAT
GGAATAACTATAGAAAAGGTCCCTTTATTTGTTTGATCTGTATTAATTAC
TGCTGTATTACTACTTTTATCTCTTCCTGTTTTAGCGGGGGCTATTACTA
TATTATTAACTGACCGAAATTTTAATACT
>LA00001080A
AGGACAACCAGGTAGATTTATTGGTGACGATCAATTATATAATGTGGTAG
TGACTGCTCATGCTTTTGTTATAATTTTTTTTATAGTAATACCAATTTTA
ATTGGTGGTTTTGGGAATTGATTGGTACCTTTAATGTTAGGAGCACCAGA
TATGGCTTTTCCTCGTATAAATAATCTAAGATTTTGGTTATTGCCTCCTT
CTTTACTACTCTTAGTAATTTCTAGAATAGTGGAAATGGGTGTGGGGGCT
GGATGAACTGTGTATCCCCCATTAGCTAGATTAGAGGGGCATGCCGGAAG
ATCAGTTGATTTTGCAATTTTTTCTTTACATTTAGCAGGAGCCTCTTCAA
TTATAGGGGCTATTAATTTTATCTCAACTATTATTAATATACGATTTTAT
GGAATAACTATAGAAAAGGTCCCTTTATTTGTTTGATCTGTATTAATTAC
TGCTGTATTACTACTTTTATCTCTTCCTGTTTTAGCGGGGGCTATTACTA
TATTATTAACTGACCGAAATTTTAATACT
>LA00001163A
AGGACAACCAGGTAGATTTATTGGTGACGATCAATTATATAATGTGGTAG
TGACTGCTCATGCTTTTGTTATAATTTTTTTTATAGTAATACCAATTTTA
ATTGGTGGTTTTGGGAATTGATTGGTACCTTTAATGTTAGGAGCACCAGA
TATGGCTTTTCCTCGTATAAATAATCTAAGATTTTGGTTATTGCCTCCTT
CTTTACTACTCTTAGTAATTTCTAGAATAGTGGAAATGGGTGTGGGGGCT
GGATGAACTGTGTATCCCCCATTAGCTAGATTAGAGGGGCATGCCGGAAG
ATCAGTTGATTTTGCAATTTTTTCTTTACATTTAGCAGGAGCCTCTTCAA
TTATAGGGGCTATTAATTTTATCTCAACTATTATTAATATACGATTTTAT
GGAATAACTATAGAAAAGGTCCCTTTATTTGTTTGATCTGTATTAATTAC
TGCTGTATTACTACTTTTATCTCTTCCTGTTTTAGCGGGGGCTATTACTA
TATTATTAACTGACCGAAATTTTAATACT
>LA00001232A
AGGACAACCAGGAAGATTTATTGGTGACGATCAATTATACAATGTGGTAG
TGACTGCTCATGCTTTCGTTATAATCTTTTTTATAGTAATACCAATTTTA
ATTGGTGGTTTTGGGAATTGATTGGTACCTTTAATGTTAGGAGCACCAGA
TATGGCTTTTCCTCGTATAAATAATCTAAGATTTTGGTTATTGCCTCCTT
CTTTACTACTCTTAGTAATTTCTAGAATAGTGGAAATGGGTGTGGGGGCT
GGATGAACTGTGTATCCCCCATTAGCTAGATTAGAGGGGCATGCCGGAAG
ATCAGTTGATTTTGCAATTTTTTCTTTACATTTAGCAGGAGCCTCTTCAA
TTATAGGGGCTATTAATTTTATCTCAACTATTATTAATATACGATTTTAT
GGAATAACTATAGAAAAGGTCCCTTTATTTGTTTGATCTGTATTAATTAC
TGCTGTATTACTACTTTTATCTCTTCCTGTTTTAGCGGGGGCTATTACTA
TATTATTAACTGACCGAAATTTTAATACT
>LA00001297A
AGGACAACCAGGTAGATTTATTGGTGACGATCAATTATATAATGTGGTAG
TGACTGCTCATGCTTTTGTTATAATTTTTTTTATAGTAATACCAATTTTA
ATTGGTGGTTTTGGGAATTGATTGGTACCTTTAATGTTAGGAGCACCAGA
TATGGCTTTTCCTCGTATAAATAATCTAAGATTTTGGTTATTGCCTCCTT
CTTTACTACTCTTAGTAATTTCTAGAATAGTGGAAATGGGTGTGGGGGCT
GGATGAACTGTGTATCCCCCATTAGCTAGATTAGAGGGGCATGCCGGAAG
ATCAGTTGATTTTGCAATTTTTTCTTTACATTTAGCAGGAGCCTCTTCAA
TTATAGGGGCTATTAATTTTATCTCAACTATTATTAATATACGATTTTAT
GGAATAACTATAGAAAAGGTCCCTTTATTTGTTTGATCTGTATTAATTAC
TGCTGTATTACTACTTTTATCTCTTCCTGTTTTAGCGGGGGCTATTACTA
TATTATTAACTGACCGAAATTTTAATACT
>LA00001301A
AGGACAACCAGGTAGATTTATTGGTGACGATCAATTATATAATGTGGTAG
TGACTGCTCATGCTTTTGTTATAATTTTTTTTATAGTAATACCAATTTTA
ATTGGTGGTTTTGGGAATTGATTGGTACCTTTAATGTTAGGAGCACCAGA
TATGGCTTTTCCTCGTATAAATAATCTAAGATTTTGGTTATTGCCTCCTT
CTTTACTACTCTTAGTAATTTCTAGAATAGTGGAAATGGGTGTGGGGGCT
GGATGAACTGTGTATCCCCCATTAGCTAGATTAGAGGGGCATGCCGGAAG
ATCAGTTGATTTTGCAATTTTTTCTTTACATTTAGCAGGAGCCTCTTCAA
TTATAGGGGCTATTAATTTTATCTCAACTATTATTAATATACGATTTTAT
GGAATAACTATAGAAAAGGTCCCTTTATTTGTTTGATCTGTATTAATTAC
TGCTGTATTACTACTTTTATCTCTTCCTGTTTTAGCGGGGGCTATTACTA
TATTATTAACTGACCGAAATTTTAATACT
>LA00001304A
AGGACAACCAGGAAGATTTATTGGTGACGATCAATTATACAATGTGGTAG
TGACTGCTCATGCTTTCGTTATAATCTTTTTTATAGTAATACCAATTTTA
ATTGGTGGTTTTGGGAATTGATTGGTACCTTTAATGTTAGGAGCACCAGA
TATGGCTTTTCCTCGTATAAATAATCTAAGATTTTGGTTATTGCCTCCTT
CTTTACTACTCTTAGTAATTTCTAGAATAGTGGAAATGGGTGTGGGGGCT
GGATGAACTGTGTATCCCCCATTAGCTAGATTAGAGGGGCATGCCGGAAG
ATCAGTTGATTTTGCAATTTTTTCTTTACATTTAGCAGGAGCCTCTTCAA
TTATAGGGGCTATTAATTTTATCTCAACTATTATTAATATACGATTTTAT
GGAATAACTATAGAAAAGGTCCCTTTATTTGTTTGATCTGTATTAATTAC
TGCTGTATTACTACTTTTATCTCTTCCTGTTTTAGCGGGGGCTATTACTA
TATTATTAACTGACCGAAATTTTAATACT
>LA00001496A
AGGACAACCAGGAAGATTTATTGGTGACGATCAATTATACAATGTGGTAG
TGACTGCTCATGCTTTCGTTATAATCTTTTTTATAGTAATACCAATTTTA
ATTGGTGGTTTTGGGAATTGATTGGTACCTTTAATGTTAGGAGCACCAGA
TATGGCTTTTCCTCGTATAAATAATCTAAGATTTTGGTTATTGCCTCCTT
CTTTACTACTCTTAGTAATTTCTAGAATAGTGGAAATGGGTGTGGGGGCT
GGATGAACTGTGTATCCCCCATTAGCTAGATTAGAGGGGCATGCCGGAAG
ATCAGTTGATTTTGCAATTTTTTCTTTACATTTAGCAGGAGCCTCTTCAA
TTATAGGGGCTATTAATTTTATCTCAACTATTATTAATATACGATTTTAT
GGAATAACTATAGAAAAGGTCCCTTTATTTGTTTGATCTGTATTAATTAC
TGCTGTATTACTACTTTTATCTCTTCCTGTTTTAGCGGGGGCTATTACTA
TATTATTAACTGACCGAAATTTTAATACT
>LA00001506A
AGGACAACCAGGAAGATTTATTGGTGACGATCAATTATACAATGTGGTAG
TGACTGCTCATGCTTTCGTTATAATCTTTTTTATAGTAATACCAATTTTA
ATTGGTGGTTTTGGGAATTGATTGGTACCTTTAATGTTAGGAGCACCAGA
TATGGCTTTTCCTCGTATAAATAATCTAAGATTTTGGTTATTGCCTCCTT
CTTTACTACTCTTAGTAATTTCTAGAATAGTGGAAATGGGTGTGGGGGCT
GGATGAACTGTGTATCCCCCATTAGCTAGATTAGAGGGGCATGCCGGAAG
ATCAGTTGATTTTGCAATTTTTTCTTTACATTTAGCAGGAGCCTCTTCAA
TTATAGGGGCTATTAATTTTATCTCAACTATTATTAATATACGATTTTAT
GGAATAACTATAGAAAAGGTCCCTTTATTTGTTTGATCTGTATTAATTAC
TGCTGTATTACTACTTTTATCTCTTCCTGTTTTAGCGGGGGCTATTACTA
TATTATTAACTGACCGAAATTTTAATACT
>LA00001654A
AGGACAACCAGGTAGATTTATTGGTGACGATCAATTATATAATGTGGTAG
TGACTGCTCATGCTTTTGTTATAATTTTTTTTATAGTAATACCAATTTTA
ATTGGTGGTTTTGGGAATTGATTGGTACCTTTAATGTTAGGAGCACCAGA
TATGGCTTTTCCTCGTATAAATAATCTAAGATTTTGGTTATTGCCTCCTT
CTTTACTACTCTTAGTAATTTCTAGAATAGTGGAAATGGGTGTGGGGGCT
GGATGAACTGTGTACCCCCCATTAGCTAGATTAGAGGGGCATGCCGGAAG
ATCAGTTGATTTTGCAATTTTTTCTTTACATTTAGCAGGAGCCTCTTCAA
TTATAGGGGCTATTAATTTTATCTCAACTATTATTAATATACGATTTTAT
GGAATAACTATAGAAAAGGTCCCTTTATTTGTTTGATCTGTATTAATTAC
TGCTGTATTACTACTTTTATCTCTTCCTGTTTTAGCGGGGGCTATTACTA
TATTATTAACTGACCGAAATTTTAATACT
>LA00001791A
AGGACAACCAGGTAGATTTATTGGTGACGATCAATTATATAATGTGGTAG
TGACTGCTCATGCTTTTGTTATAATTTTTTTTATAGTAATACCAATTTTA
ATTGGTGGTTTTGGGAATTGATTGGTACCTTTAATGTTAGGAGCACCAGA
TATGGCTTTTCCTCGTATAAATAATCTAAGATTTTGGTTATTGCCTCCTT
CTTTACTACTCTTAGTAATTTCTAGAATAGTGGAAATGGGTGTGGGGGCT
GGATGAACTGTGTACCCCCCATTAGCTAGATTAGAGGGGCATGCCGGAAG
ATCAGTTGATTTTGCAATTTTTTCTTTACATTTAGCAGGAGCCTCTTCAA
TTATAGGGGCTATTAATTTTATCTCAACTATTATTAATATACGATTTTAT
GGAATAACTATAGAAAAGGTCCCTTTATTTGTTTGATCTGTATTAATTAC
TGCTGTATTACTACTTTTATCTCTTCCTGTTTTAGCGGGGGCTATTACTA
TATTATTAACTGACCGAAATTTTAATACT
>LA00787620
AGGACAACCAGGTAGATTTATTGGTGACGATCAATTATATAATGTGGTAG
TGACTGCTCATGCTTTTGTTATAATTTTTTTTATAGTAATACCAATTTTA
ATTGGTGGTTTTGGGAATTGATTGGTACCTTTAATGTTAGGAGCACCAGA
TATGGCTTTTCCTCGTATAAATAATCTAAGATTTTGGTTATTGCCTCCTT
CTTTACTACTCTTAGTAATTTCTAGAATAGTGGAAATGGGTGTGGGGGCT
GGATGAACTGTGTATCCCCCATTAGCTAGATTAGAGGGGCATGCCGGAAG
ATCAGTTGATTTTGCAATTTTTTCTTTACATTTAGCAGGAGCCTCTTCAA
TTATAGGGGCTATTAATTTTATCTCAACTATTATTAATATACGATTTTAT
GGAATAACTATAGAAAAGGTCCCTTTATTTGTTTGATCTGTATTAATTAC
TGCTGTATTACTACTTTTATCTCTTCCTGTTTTAGCGGGGGCTATTACTA
TATTATTAACTGACCGAAATTTTAATACT
>LA00787984
AGGACAACCAGGTAGATTTATTGGTGACGATCAATTATATAATGTGGTAG
TGACTGCTCATGCTTTTGTTATAATTTTTTTTATAGTAATACCAATTTTA
ATTGGTGGTTTTGGGAATTGATTGGTACCTTTAATGTTAGGAGCACCAGA
TATGGCTTTTCCTCGTATAAATAATCTAAGATTTTGGTTATTGCCTCCTT
CTTTACTACTCTTAGTAATTTCTAGAATAGTGGAAATGGGTGTGGGGGCT
GGATGAACTGTGTATCCCCCATTAGCTAGATTAGAGGGGCATGCCGGAAG
ATCAGTTGATTTTGCAATTTTTTCTTTACATTTAGCAGGAGCCTCTTCAA
TTATAGGGGCTATTAATTTTATCTCAACTATTATTAATATACGATTTTAT
GGAATAACTATAGAAAAGGTTCCTTTATTTGTTTGATCTGTATTAATTAC
TGCTGTATTACTACTTTTATCTCTTCCTGTTTTAGCGGGGGCTATTACTA
TATTATTAACTGACCGAAATTTTAATACT
>LA00787994
AGGACAACCAGGTAGATTTATTGGTGACGATCAATTATATAATGTGGTAG
TGACTGCTCATGCTTTCGTTATAATTTTTTTTATAGTAATACCAATTTTA
ATTGGTGGTTTTGGGAATTGATTGGTACCTTTAATGTTAGGAGCACCAGA
TATGGCTTTTCCTCGTATAAATAATCTAAGATTTTGGTTATTGCCTCCTT
CTTTACTACTCTTAGTAATTTCTAGAATAGTGGAAATGGGTGTGGGGGCT
GGATGAACTGTGTATCCCCCATTAGCTAGATTAGAGGGGCATGCCGGAAG
ATCAGTTGATTTTGCAATTTTTTCTTTACATTTAGCAGGAGCCTCTTCAA
TTATAGGGGCTATTAATTTTATCTCAACTATTATTAATATACGATTTTAT
GGAATAACTATAGAAAAGGTCCCTTTATTTGTTTGATCTGTATTAATTAC
TGCTGTATTACTACTTTTATCTCTTCCTGTTTTAGCGGGGGCTATTACTA
TATTATTAACTGACCGAAATTTTAATACT
>LA00788014
AGGACAACCAGGTAGATTTATTGGTGACGATCAATTATATAATGTGGTAG
TGACTGCTCATGCTTTTGTTATAATTTTTTTTATAGTAATACCAATTTTA
ATTGGTGGTTTTGGGAATTGATTGGTACCTTTAATGTTAGGAGCACCAGA
TATGGCTTTTCCTCGTATAAATAATCTAAGATTTTGGTTATTGCCTCCTT
CTTTACTACTCTTAGTAATTTCTAGAATAGTGGAAATGGGTGTGGGGGCT
GGATGAACTGTGTATCCCCCATTAGCTAGATTAGAGGGGCATGCCGGAAG
ATCAGTTGATTTTGCAATTTTTTCTTTACATTTAGCAGGAGCCTCTTCAA
TTATAGGGGCTATTAATTTTATCTCAACTATTATTAATATACGATTTTAT
GGAATAACTATAGAAAAGGTTCCTTTATTTGTTTGATCTGTATTAATTAC
TGCTGTATTACTACTTTTATCTCTTCCTGTTTTAGCGGGGGCTATTACTA
TATTATTAACTGACCGAAATTTTAATACT
>LA00788023
AGGACAACCAGGAAGATTTATTGGTGACGATCAATTATACAATGTGGTAG
TGACTGCTCATGCTTTCGTTATAATCTTTTTTATAGTAATACCAATTTTA
ATTGGTGGTTTTGGGAATTGATTGGTACCTTTAATGTTAGGAGCACCAGA
TATGGCTTTTCCTCGTATAAATAATCTAAGATTTTGGTTATTGCCTCCTT
CTTTACTACTCTTAGTAATTTCTAGAATAGTGGAAATGGGTGTGGGGGCT
GGATGAACTGTGTATCCCCCATTAGCTAGATTAGAGGGGCATGCCGGAAG
ATCAGTTGATTTTGCAATTTTTTCTTTACATTTAGCAGGAGCCTCTTCAA
TTATAGGGGCTATTAATTTTATCTCAACTATTATTAATATACGATTTTAT
GGAATAACTATAGAAAAGGTCCCTTTATTTGTTTGATCTGTATTAATTAC
TGCTGTATTACTACTTTTATCTCTTCCTGTTTTAGCGGGGGCTATTACTA
TATTATTAACTGACCGAAATTTTAATACT
>LA00788070
AGGACAACCAGGTAGATTTATTGGTGACGATCAATTATATAATGTGGTAG
TGACTGCTCATGCTTTTGTTATAATTTTTTTTATAGTAATACCAATTTTA
ATTGGTGGTTTTGGGAATTGATTGGTACCTTTAATGTTAGGAGCACCAGA
TATGGCTTTTCCTCGTATAAATAATCTAAGATTTTGGTTATTGCCTCCTT
CTTTACTACTCTTAGTAATTTCTAGAATAGTGGAAATGGGTGTGGGGGCT
GGATGAACTGTGTATCCCCCATTAGCTAGATTAGAGGGGCATGCCGGAAG
ATCAGTTGATTTTGCAATTTTTTCTTTACATTTAGCAGGAGCCTCTTCAA
TTATAGGAGCTATTAATTTTATCTCAACTATTATTAATATACGATTTTAT
GGAATAACTATAGAAAAGGTCCCTTTATTTGTTTGATCTGTATTAATTAC
TGCTGTATTACTACTTTTATCTCTTCCTGTTTTAGCGGGGGCTATTACTA
TATTATTAACTGACCGAAATTTTAATACT
>LA00788074
AGGACAACCAGGTAGATTTATTGGTGACGATCAATTATATAATGTGGTAG
TGACTGCTCATGCTTTTGTTATAATTTTTTTTATAGTAATACCAATTTTA
ATTGGTGGTTTTGGGAATTGATTGGTACCTTTAATGTTAGGAGCACCAGA
TATGGCTTTTCCTCGTATAAATAATCTAAGATTTTGGTTATTGCCTCCTT
CTTTACTACTCTTAGTAATTTCTAGAATAGCGGAAATGGGTGTGGGGGCT
GGATGAACTGTGTATCCCCCATTAGCTAGATTAGAGGGGCATGCCGGAAG
ATCAGTTGATTTTGCAATTTTTTCTTTACATTTAGCAGGAGCCTCTTCAA
TTATAGGGGCTATTAATTTTATCTCAACTATTATTAATATACGATTTTAT
GGAATAACTATAGAAAAGGTCCCTTTATTTGTTTGATCTGTATTAATTAC
TGCTGTATTACTACTTTTATCTCTTCCTGTTTTAGCGGGGGCTATTACTA
TATTATTAACTGACCGAAATTTTAATACT
>LA00788085
AGGACAACCAGGTAGATTTATTGGTGACGATCAATTATATAATGTGGTAG
TGACTGCTCATGCTTTTGTTATAATTTTTTTTATAGTAATACCAATTTTA
ATTGGTGGTTTTGGGAATTGATTGGTACCTTTAATGTTAGGAGCACCAGA
TATGGCTTTTCCTCGTATAAATAATCTAAGATTTTGGTTATTGCCTCCTT
CTTTACTACTCTTAGTAATTTCTAGAATAGTGGAAATGGGTGTGGGGGCT
GGATGAACTGTGTATCCCCCATTAGCTAGATTAGAGGGGCATGCCGGAAG
ATCAGTTGATTTTGCAATTTTTTCTTTACATTTAGCAGGAGCCTCTTCAA
TTATAGGGGCTATTAATTTTATCTCAACTATTATTAATATACGATTTTAT
GGAATAACTATAGAAAAGGTCCCTTTATTTGTTTGATCTGTATTAATTAC
TGCTGTATTACTACTTTTATCTCTTCCTGTTTTAGCGGGGGCTATTACTA
TATTATTAACTGACCGAAATTTTAATACT
>MO00782316
AGGACAACCAGGTAGATTTATTGGTGATGATCAATTATATAATGTGGTAG
TGACTGCTCATGCTTTTGTTATAATTTTTTTTATAGTAATACCAATTTTA
ATTGGTGGTTTTGGGAATTGATTGGTACCTTTAATGTTAGGAGCACCAGA
TATGGCTTTTCCTCGTATAAATAATTTAAGATTTTGGTTATTGCCTCCTT
CTTTATTACTCTTAGTAATTTCTAGAATAGTGGAAATGGGTGTGGGGGCT
GGATGAACTGTGTATCCCCCATTAGCTAGATTAGAGGGGCATGCCGGAAG
ATCAGTTGATTTTGCAATTTTTTCTTTACATTTAGCAGGAGCCTCTTCAA
TTATAGGGGCTATTAATTTTATCTCAACTATTATTAATATACGATTTTAT
GGAATAACTATAGAAAAGGTTCCTTTATTTGTTTGATCTGTATTAATTAC
TGCTGTATTACTACTCTTATCTCTTCCTGTTTTAGCAGGGGCTATTACTA
TATTATTAACTGACCGAAATTTTAATACT
>MO00782378
AGGACAACCAGGTAGATTTATTGGTGATGATCAATTATATAATGTGGTAG
TGACTGCTCATGCTTTTGTTATAATTTTTTTTATAGTAATACCAATTTTA
ATTGGTGGTTTTGGGAATTGATTGGTACCTTTAATGTTAGGAGCACCAGA
TATGGCTTTTCCTCGTATAAATAATTTAAGATTTTGGTTATTGCCTCCTT
CTTTATTACTCTTAGTAATTTCTAGAATAGTGGAAATGGGTGTGGGGGCT
GGATGAACTGTGTATCCCCCATTAGCTAGATTAGAGGGGCATGCCGGAAG
ATCAGTTGATTTTGCAATTTTTTCTTTACATTTAGCAGGAGCCTCTTCAA
TTATAGGGGCTATTAATTTTATCTCAACTATTATTAATATACGATTTTAT
GGAATAACTATAGAAAAGGTTCCTTTATTTGTTTGATCTGTATTAATTAC
TGCTGTATTACTACTCTTATCTCTTCCTGTTTTAGCAGGGGCTATTACTA
TATTATTAACTGACCGAAATTTTAATACT
>MO00782668
AGGACAACCAGGTAGATTTATTGGTGATGATCAATTATATAATGTGGTAG
TGACTGCTCATGCTTTTGTTATAATTTTTTTTATAGTAATACCAATTTTA
ATTGGTGGTTTTGGGAATTGATTGGTACCTTTAATGTTAGGAGCACCAGA
TATGGCTTTTCCTCGTATAAATAATTTAAGATTTTGGTTATTGCCTCCTT
CTTTATTACTCTTAGTAATTTCTAGAATAGTGGAAATGGGTGTGGGGGCT
GGATGAACTGTGTATCCCCCATTAGCTAGATTAGAGGGGCATGCCGGAAG
ATCAGTTGATTTTGCAATTTTTTCTTTACATTTAGCAGGAGCCTCTTCAA
TTATAGGGGCTATTAATTTTATCTCAACTATTATTAATATACGATTTTAT
GGAATAACTATAGAAAAGGTTCCTTTATTTGTTTGATCTGTATTAATTAC
TGCTGTATTACTACTCTTATCTCTTCCTGTTTTAGCAGGGGCTATTACTA
TATTATTAACTGACCGAAATTTTAATACT
>MO00782688
AGGACAACCAGGTAGATTTATTGGTGATGATCAATTATATAATGTGGTAG
TGACTGCTCATGCTTTTGTTATAATTTTTTTTATAGTAATACCAATTTTA
ATTGGTGGTTTTGGGAATTGATTGGTACCTTTAATGTTAGGAGCACCAGA
TATGGCTTTTCCTCGTATAAATAATTTAAGATTTTGGTTATTGCCTCCTT
CTTTATTACTCTTAGTAATTTCTAGAATAGTGGAAATGGGTGTGGGGGCT
GGATGAACTGTGTATCCCCCATTAGCTAGATTAGAGGGGCATGCCGGAAG
ATCAGTTGATTTTGCAATTTTTTCTTTACATTTAGCAGGAGCCTCTTCAA
TTATAGGGGCTATTAATTTTATCTCAACTATTATTAATATACGATTTTAT
GGAATAACTATAGAAAAGGTTCCTTTATTTGTTTGATCTGTATTAATTAC
TGCTGTATTACTACTCTTATCTCTTCCTGTTTTAGCAGGGGCTATTACTA
TATTATTAACTGACCGAAATTTTAATACT
>MO00782695
AGGACAACCAGGTAGATTTATTGGTGATGATCAATTATATAATGTGGTAG
TGACTGCTCATGCTTTTGTTATAATTTTTTTTATAGTAATACCAATTTTA
ATTGGTGGTTTTGGGAATTGATTGGTACCTTTAATGTTAGGAGCACCAGA
TATGGCTTTTCCTCGTATAAATAATTTAAGATTTTGGTTATTGCCTCCTT
CTTTATTACTCTTAGTAATTTCTAGAATAGTGGAAATGGGTGTGGGGGCT
GGATGAACTGTGTATCCCCCATTAGCTAGATTAGAGGGGCATGCCGGAAG
ATCAGTTGATTTTGCAATTTTTTCTTTACATTTAGCAGGAGCCTCTTCAA
TTATAGGGGCTATTAATTTTATCTCAACTATTATTAATATACGATTTTAT
GGAATAACTATAGAAAAGGTTCCTTTATTTGTTTGATCTGTATTAATTAC
TGCTGTATTACTACTCTTATCTCTTCCTGTTTTAGCAGGGGCTATTACTA
TATTATTAACTGACCGAAATTTTAATACT
>MO00784453
AGGACAACCAGGTAGATTTATTGGTGATGATCAATTATATAATGTGGTAG
TGACTGCTCATGCTTTTGTTATAATTTTTTTTATAGTAATACCAATTTTA
ATTGGTGGTTTTGGGAATTGATTGGTACCTTTAATGTTAGGAGCACCAGA
TATGGCTTTTCCTCGTATAAATAATTTAAGATTTTGGTTATTGCCTCCTT
CTTTATTACTCTTAGTAATTTCTAGAATAGTGGAAATGGGTGTGGGGGCT
GGATGAACTGTGTATCCCCCATTAGCTAGATTAGAGGGGCATGCCGGAAG
ATCAGTTGATTTTGCAATTTTTTCTTTACATTTAGCAGGAGCCTCTTCAA
TTATAGGGGCTATTAATTTTATCTCAACTATTATTAATATACGATTTTAT
GGAATAACTATAGAAAAGGTTCCTTTATTTGTTTGATCTGTATTAATTAC
TGCTGTATTACTACTCTTATCTCTTCCTGTTTTAGCAGGGGCTATTACTA
TATTATTAACTGACCGAAATTTTAATACT
>MO00784629
AGGACAACCAGGTAGATTTATTGGTGATGATCAATTATATAATGTGGTAG
TGACTGCTCATGCTTTTGTTATAATTTTTTTTATAGTAATACCAATTTTA
ATTGGTGGTTTTGGGAATTGATTGGTACCTTTAATGTTAGGAGCACCAGA
TATGGCTTTTCCTCGTATAAATAATTTAAGATTTTGGTTATTGCCTCCTT
CTTTATTACTCTTAGTAATTTCTAGAATAGTGGAAATGGGTGTGGGGGCT
GGATGAACTGTGTATCCCCCATTAGCTAGATTAGAGGGGCATGCCGGAAG
ATCAGTTGATTTTGCAATTTTTTCTTTACATTTAGCAGGAGCCTCTTCAA
TTATAGGGGCTATTAATTTTATCTCAACTATTATTAATATACGATTTTAT
GGAATAACTATAGAAAAGGTTCCTTTATTTGTTTGATCTGTATTAATTAC
TGCTGTATTACTACTCTTATCTCTTCCTGTTTTAGCAGGGGCTATTACTA
TATTATTAACTGACCGAAATTTTAATACT
>MO00784807
AGGACAACCAGGTAGATTTATTGGTGATGATCAATTATATAATGTGGTAG
TGACTGCTCATGCTTTTGTTATAATTTTTTTTATAGTAATACCAATTTTA
ATTGGTGGTTTTGGGAATTGATTGGTACCTTTAATGTTAGGAGCACCAGA
TATGGCTTTTCCTCGTATAAATAATTTAAGATTTTGGTTATTGCCTCCTT
CTTTATTACTCTTAGTAATTTCTAGAATAGTGGAAATGGGTGTGGGGGCT
GGATGAACTGTGTATCCCCCATTAGCTAGATTAGAGGGGCATGCCGGAAG
ATCAGTTGATTTTGCAATTTTTTCTTTACATTTAGCAGGAGCCTCTTCAA
TTATAGGGGCTATTAATTTTATCTCAACTATTATTAATATACGATTTTAT
GGAATAACTATAGAAAAGGTTCCTTTATTTGTTTGATCTGTATTAATTAC
TGCTGTATTACTACTCTTATCTCTTCCTGTTTTAGCGGGGGCTATTACTA
TATTATTAACTGACCGAAATTTTAATACT
>MO00785036
AGGACAACCAGGTAGATTTATTGGTGATGATCAATTATATAATGTGGTAG
TGACTGCTCATGCTTTTGTTATAATTTTTTTTATAGTAATACCAATTTTA
ATTGGTGGTTTTGGGAATTGATTGGTACCTTTAATGTTAGGAGCACCAGA
TATGGCTTTTCCTCGTATAAATAATTTAAGATTTTGGTTATTGCCTCCTT
CTTTATTACTCTTAGTAATTTCTAGAATAGTGGAAATGGGTGTGGGGGCT
GGATGAACTGTGTATCCCCCATTAGCTAGATTAGAGGGGCATGCCGGAAG
ATCAGTTGATTTTGCAATTTTTTCTTTACATTTAGCAGGAGCCTCTTCAA
TTATAGGGGCTATTAATTTTATCTCAACTATTATTAATATACGATTTTAT
GGAATAACTATAGAAAAGGTTCCTTTATTTGTTTGATCTGTATTAATTAC
TGCTGTATTACTACTCTTATCTCTTCCTGTTTTAGCAGGGGCTATTACTA
TATTATTAACTGACCGAAATTTTAATACT
>MO00785469
AGGACAACCAGGTAGATTTATTGGTGATGATCAATTATATAATGTGGTAG
TGACTGCTCATGCTTTTGTTATAATTTTTTTTATAGTAATACCAATTTTA
ATTGGTGGTTTTGGGAATTGATTGGTACCTTTAATGTTAGGAGCACCAGA
TATGGCTTTTCCTCGTATAAATAATTTAAGATTTTGGTTATTGCCTCCTT
CTTTATTACTCTTAGTAATTTCTAGAATAGTGGAAATGGGTGTGGGGGCT
GGATGAACTGTGTATCCCCCATTAGCTAGATTAGAGGGGCATGCCGGAAG
ATCAGTTGATTTTGCAATTTTTTCTTTACATTTAGCAGGAGCCTCTTCAA
TTATAGGGGCTATTAATTTTATCTCAACTATTATTAATATACGATTTTAT
GGAATAACTATAGAAAAGGTTCCTTTATTTGTTTGATCTGTATTAATTAC
TGCTGTATTACTACTCTTATCTCTTCCTGTTTTAGCAGGGGCTATTACTA
TATTATTAACTGACCGAAATTTTAATACT
>MO00786845
AGGACAACCAGGTAGATTTATTGGTGATGATCAATTATATAATGTGGTAG
TGACTGCTCATGCTTTTGTTATAATTTTTTTTATAGTAATACCAATTTTA
ATTGGTGGTTTTGGGAATTGATTGGTACCTTTAATGTTAGGAGCACCAGA
TATGGCTTTTCCTCGTATAAATAATTTAAGATTTTGGTTATTGCCTCCTT
CTTTATTACTCTTAGTAATTTCTAGAATAGTGGAAATGGGTGTGGGGGCT
GGATGAACTGTGTATCCCCCATTAGCTAGATTAGAGGGGCATGCCGGAAG
ATCAGTTGATTTTGCAATTTTTTCTTTACATTTAGCAGGAGCCTCTTCAA
TTATAGGGGCTATTAATTTTATCTCAACTATTATTAATATACGATTTTAT
GGAATAACTATAGAAAAGGTTCCTTTATTTGTTTGATCTGTATTAATTAC
TGCTGTATTACTACTCTTATCTCTTCCTGTTTTAGCAGGGGCTATTACTA
TATTATTAACTGACCGAAATTTTAATACT
>MO00786848
AGGACAACCAGGTAGATTTATTGGTGATGATCAATTATATAATGTGGTAG
TGACTGCTCATGCTTTTGTTATAATTTTTTTTATAGTAATACCAATTTTA
ATTGGTGGTTTTGGGAATTGATTGGTACCTTTAATGTTAGGAGCACCAGA
TATGGCTTTTCCTCGTATAAATAATTTAAGATTTTGGTTATTGCCTCCTT
CTTTATTACTCTTAGTAATTTCTAGAATAGTGGAAATGGGTGTGGGGGCT
GGATGAACTGTGTATCCCCCATTAGCTAGATTAGAGGGGCATGCCGGAAG
ATCAGTTGATTTTGCAATTTTTTCTTTACATTTAGCAGGAGCCTCTTCAA
TTATAGGGGCTATTAATTTTATCTCAACTATTATTAATATACGATTTTAT
GGAATAACTATAGAAAAGGTTCCTTTATTTGTTTGATCTGTATTAATTAC
TGCTGTATTACTACTCTTATCTCTTCCTGTTTTAGCAGGGGCTATTACTA
TATTATTAACTGACCGAAATTTTAATACT
>MO00786857
AGGACAACCAGGTAGATTTATTGGTGATGATCAATTATATAATGTGGTAG
TGACTGCTCATGCTTTTGTTATAATTTTTTTTATAGTAATACCAATTTTA
ATTGGTGGTTTTGGGAATTGATTGGTACCTTTAATGTTAGGAGCACCAGA
TATGGCTTTTCCTCGTATAAATAATTTAAGATTTTGGTTATTGCCTCCTT
CTTTATTACTCTTAGTAATTTCTAGAATAGTGGAAATGGGTGTGGGGGCT
GGATGAACTGTGTATCCCCCATTAGCTAGATTAGAGGGGCATGCCGGAAG
ATCAGTTGATTTTGCAATTTTTTCTTTACATTTAGCAGGAGCCTCTTCAA
TTATAGGGGCTATTAATTTTATCTCAACTATTATTAATATACGATTTTAT
GGAATAACTATAGAAAAGGTTCCTTTATTTGTTTGATCTGTATTAATTAC
TGCTGTATTACTACTCTTATCTCTTCCTGTTTTAGCAGGGGCTATTACTA
TATTATTAACTGACCGAAATTTTAATACT
>MO00786886
AGGACAACCAGGTAGATTTATTGGTGATGATCAATTATATAATGTGGTAG
TGACTGCTCATGCTTTTGTTATAATTTTTTTTATAGTAATACCAATTTTA
ATTGGTGGTTTTGGGAATTGATTGGTACCTTTAATGTTAGGAGCACCAGA
TATGGCTTTTCCTCGTATAAATAATTTAAGATTTTGGTTATTGCCTCCTT
CTTTATTACTCTTAGTAATTTCTAGAATAGTGGAAATGGGTGTGGGGGCT
GGATGAACTGTGTATCCCCCATTAGCTAGATTAGAGGGGCATGCCGGAAG
ATCAGTTGATTTTGCAATTTTTTCTTTACATTTAGCAGGAGCCTCTTCAA
TTATAGGGGCTATTAATTTTATCTCAACTATTATTAATATACGATTTTAT
GGAATAACTATAGAAAAGGTTCCTTTATTTGTTTGATCTGTATTAATTAC
TGCTGTATTACTACTCTTATCTCTTCCTGTTTTAGCAGGGGCTATTACTA
TATTATTAACTGACCGAAATTTTAATACT
>MO00786909
AGGACAACCAGGTAGATTTATTGGTGATGATCAATTATATAATGTGGTAG
TGACTGCTCATGCTTTTGTTATAATTTTTTTTATAGTAATACCAATTTTA
ATTGGTGGTTTTGGGAATTGATTGGTACCTTTAATGTTAGGAGCACCAGA
TATGGCTTTTCCTCGTATAAATAATTTAAGATTTTGGTTATTGCCTCCTT
CTTTATTACTCTTAGTAATTTCTAGAATAGTGGAAATGGGTGTGGGGGCT
GGATGAACTGTGTATCCCCCATTAGCTAGATTAGAGGGGCATGCCGGAAG
ATCAGTTGATTTTGCAATTTTTTCTTTACATTTAGCAGGAGCCTCTTCAA
TTATAGGGGCTATTAATTTTATCTCAACTATTATTAATATACGATTTTAT
GGAATAACTATAGAAAAGGTTCCTTTATTTGTTTGATCTGTATTAATTAC
TGCTGTATTACTACTCTTATCTCTTCCTGTTTTAGCAGGGGCTATTACTA
TATTATTAACTGACCGAAATTTTAATACT
>MO00787057
AGGACAACCAGGTAGATTTATTGGTGATGATCAATTATATAATGTGGTAG
TGACTGCTCATGCTTTTGTTATAATTTTTTTTATAGTAATACCAATTTTA
ATTGGTGGTTTTGGGAATTGATTGGTACCTTTAATGTTAGGAGCACCAGA
TATGGCTTTTCCTCGTATAAATAATTTAAGATTTTGGTTATTGCCTCCTT
CTTTATTACTCTTAGTAATTTCTAGAATAGTGGAAATGGGTGTGGGGGCT
GGATGAACTGTGTATCCCCCATTAGCTAGATTAGAGGGGCATGCCGGAAG
ATCAGTTGATTTTGCAATTTTTTCTTTACATTTAGCAGGAGCCTCTTCAA
TTATAGGGGCTATTAATTTTATCTCAACTATTATTAATATACGATTTTAT
GGAATAACTATAGAAAAGGTTCCTTTATTTGTTTGATCTGTATTAATTAC
TGCTGTATTACTACTCTTATCTCTTCCTGTTTTAGCAGGGGCTATTACTA
TATTATTAACTGACCGAAATTTTAATACT
>MX1A
aggacagccaggtagatttattggtgatgatcaattatataatgtggtag
taactgctcatgcttttgttataatttTTtttatagtaatacCaatccta
attggtgggtttgggaattgattggtacctttaatgttaggagcaccaaa
tatggcttttcctcggataaataatttaagattTTGgttattacctccKt
ctKtactacttttagtaatttcKaRaagagtggaaatgggagtgggggCT
GGTtGAAcTGTGTACCCTCCATtagctagataatagggacatgccggaag
AtcagttgATTTTgCAATTTtctCTttAcatttGGCAGgggCTTcttcaa
tTATAgGGGCTATTAATTTTATTtcAacTattattaatAtACGATTTTAT
GGGATAACTATAGAAAAGGTTCCTTTATTTGTtTgATCTGTATTAATTAC
tGCTGTATTACTACTTTTATCTCTTCCtGTTTTAGCGGGGGCTATTactA
TATTACTAACTGACCGAAATTtTAATACT
>MX1B
aggacagccaggtagatttattggggatgatcaatTaTATAATGtggtag
taaCTGCTcatgcTTTTGttATaatTTTTTttatagtaATACCAATCCTA
AtTGGTGgttgtgggaATTGATTGGTACCTTTAATGTTAGGGGCACCAGA
TATGGCTTTTCCTCGGATAAATAATTTAagaTTTTGGTTATTACCTCCTT
CTTTATTACTTTTAGTAATTTCCAGAATAGTGgAAATGgGAGTGGGGGCT
GGTTGAACTGTGTACCCTCCAtTaGCTAgattagaggGACATGCCggaag
AtcAGTTGATTTtGCAATTTTCTCTTTACATTTAGCAGGGGCTTCTTCAA
TTATAGGGGCTATTAATTTTATTTCAACTATTATTAATATACGATTTTAT
GGAATAACTATAGAAAAGGTTCCTTTATTTGTTTGATCTGTATTAATTAC
TGCTGTATTACTACTTTTATCTCTTCCTGTTTTAGCGGGGGCTATTACTA
TATTACTAACTGACCGAAATTTTAATACT
>MX1C
aggacagccaggtagatttattggtgatgatcAATTATATAATGTggtag
taacTGCtcatGCTtTTGTTATAATTTTTTTTATAgtAATACCAATCcta
ATTGGGGGGTTTGGGAATTGATTGGTACCTTTAATGTTAGGGGCACCaga
TATGGCTTTTCCTCGGATAAATAATTTAAGATTTTGGTTATTACCTCCTT
CTTTACTACTTTTAGTAATTTCTAgaATAGTGGAAATGGGAGTGGGGGCT
GGTTGAACTGTGTACCCTCCATTAGCTAGATtAGAGGGACATGCCGGAAG
ATCAGTTGATTTTGCAATTTTCTCTTTACATTTAGCAGGGGCTTCTTCAA
TTATAGGGGCTATTAATTTTATTTCAACTATTATTAATATACGATTTTAT
GGGATAACTATAGAAAAGGTTCCTTTATTTGTTTGATCTGTATTAATTAC
TGCTGTATTACTACTTTTATCTCTTCCTGTTTTAGCGGGGGCTATTACTA
TATTACTAACTGACCGAAATTTTAATACT
>MX1E
aggacaGCCaggtagatttattggtgatgatcAATTATATAATGTggtag
tAACTGCTCATGCTTTTGTTATAATTTTTTTTATAGTAATACCAATCCTA
ATTGGGGGGTTTGGGAATTGATTGGTACCTTTAATGTTAGGGGCACCAGA
TATGGCTTTTCCTCGGATAAATAATTTAAGATTTTGGTTATTACCTCCTT
CTTTACTACTTTTAGTAATTTCTAGAATAGTGGAAATGGGAGTGGGGGCT
GGTTGAACTGTGTACCCTCCATTAGCTAGATTAGAGGGACATGCCGGAAG
ATCAGTTGATTTTGCAATTTTCTCTTTACATTTAGCAGGGGCTTCTTCAA
TTATAGGGGCTATTAATTTTATTTCAACTATTATTAATATGCGATTTTAT
GGGATAACTATAGAAAAGGTTCCTTTATTTGTTTGATCTGTATTAATTAC
TGCTGTATTACTACTTTTATCTCTTCCTGTTTTAGCGGGGGCTATTACTA
TATTACTAACTGACCGAAATTTTAATACT
>PR00392720
AGGACAACCAGGTAGATTTATTGGTGATGATCAATTATATAATGTGGTAG
TGACTGCTCATGCTTTTGTTATAATTTTTTTTATAGTAATACCAATTTTA
ATTGGTGGTTTTGGGAATTGATTGGTACCTTTAATGTTAGGAGCACCAGA
TATGGCTTTTCCTCGTATAAATAATCTAAGATTTTGGTTATTGCCTCCTT
CTTTATTACTCTTAGTAATTTCTAGAATAGTGGAAATGGGTGTGGGGGCT
GGATGAACTGTGTATCCCCCATTAGCTAGATTAGAGGGGCATGCCGGAAG
ATCAGTTGATTTTGCAATTTTTTCTTTACATTTAGCAGGAGCCTCTTCAA
TTATAGGGGCTATTAATTTTATCTCAACTATTATTAATATACGATTTTAT
GGAATAACTATAGAAAAGGTTCCTTTATTTGTTTGATCTATATTAATTAC
TGCTGTATTACTACTCTTATCTCTTCCTGTTTTAGCAGGGGCTATTACTA
TATTATTAACTGACCGAAATTTTAATACT
>PR00392750
AGGACAACCAGGTAGATTTATTGGTGACGATCAATTATATAATGTGGTAG
TGACTGCTCATGCTTTTGTTATAATTTTTTTTATAGTAATACCAATTTTA
ATTGGTGGTTTTGGGAATTGATTGGTACCTTTAATGTTAGGAGCACCAGA
TATGGCTTTTCCTCGTATAAATAATCTAAGATTTTGGTTATTACCTCCTT
CTTTACTACTCTTAGTAATTTCTAGAATAGTGGAAATGGGTGTGGGGGCT
GGATGAACTGTGTATCCCCCATTAGCTAGATTAGAGGGGCATGCCGGAAG
ATCAGTTGATTTTGCAATTTTTTCTTTACATTTAGCAGGAGCCTCTTCAA
TTATAGGGGCTATTAATTTTATCTCAACTATTATTAATATACGATTTTAT
GGAATAACTATAGAAAAGGTCCCTTTATTTGTTTGATCTGTATTAATTAC
TGCTGTATTACTACTTTTATCTCTTCCTGTTTTAGCGGGGGCTATTACTA
TATTATTAACTGACCGAAATTTTAATACT
>PR00392800
AGGACAACCAGGTAGATTTATTGGTGACGATCAATTATATAATGTGGTAG
TGACTGCTCATGCTTTTGTTATAATTTTTTTTATAGTAATACCAATTTTA
ATTGGTGGTTTTGGGAATTGATTGGTGCCTTTAATGTTAGGAGCACCAGA
TATGGCTTTTCCTCGTATAAATAATCTAAGATTTTGGTTATTGCCTCCTT
CTTTACTACTCTTAGTAATTTCTAGAATAGTGGAAATGGGTGTGGGGGCT
GGATGAACTGTGTACCCCCCATTAGCTAGATTAGAGGGGCATGCCGGAAG
ATCAGTTGATTTTGCAATTTTTTCTTTACATTTAGCAGGAGCCTCTTCAA
TTATAGGGGCTATTAATTTTATTTCAACTATTATTAATATACGATTTTAT
GGAATAACTATAGAAAAGGTCCCTTTATTTGTTTGATCTGTATTAATTAC
TGCTGTATTACTACTTTTATCTCTTCCTGTTTTAGCGGGGGCTATTACTA
TATTATTAACTGACCGAAATTTTAATACT
>PR00392815
AGGACAACCAGGTAGATTTATTGGTGATGATCAATTATATAATGTGGTAG
TGACTGCTCATGCTTTTGTTATAATTTTTTTTATAGTAATACCAATTTTA
ATTGGTGGTTTTGGGAATTGATTGGTACCTTTAATGTTAGGAGCACCAGA
TATGGCTTTTCCTCGTATAAATAATCTAAGATTTTGGTTATTGCCTCCTT
CTTTATTACTCTTAGTAATTTCTAGAATAGTGGAAATGGGTGTGGGGGCT
GGATGAACTGTGTATCCCCCATTAGCTAGATTAGAGGGGCATGCCGGAAG
ATCAGTTGATTTTGCAATTTTTTCTTTACATTTAGCAGGAGCCTCTTCAA
TTATAGGGGCTATTAATTTTATCTCAACTATTATTAATATACGATTTTAT
GGAATAACTATAGAAAAGGTTCCTTTATTTGTTTGATCTGTATTAATTAC
TGCTGTATTACTACTCTTATCTCTTCCTGTTTTAGCAGGGGCTATTACTA
TATTATTAACTGACCGAAATTTTAATACT
>PR00392827
AGGACAACCAGGTAGATTTATTGGTGACGATCAATTATATAATGTGGTAG
TGACTGCTCATGCTTTTGTTATAATTTTTTTTATAGTAATACCAATTTTA
ATTGGTGGTTTTGGGAATTGATTGGTGCCTTTAATGTTAGGAGCACCAGA
TATGGCTTTTCCTCGTATAAATAATCTAAGATTTTGGTTATTGCCTCCTT
CTTTACTACTCTTAGTAATTTCTAGAATAGTGGAAATGGGTGTGGGGGCT
GGATGAACTGTGTACCCCCCATTAGCTAGATTAGAGGGGCATGCCGGAAG
ATCAGTTGATTTTGCAATTTTTTCTTTACATTTAGCAGGAGCCTCTTCAA
TTATAGGGGCTATTAATTTTATCTCAACTATTATTAATATACGATTTTAT
GGAATAACTATAGAAAAGGTCCCTTTATTTGTTTGATCTGTATTAATTAC
TGCTGTATTACTACTTTTATCTCTTCCTGTTTTAGCGGGGGCTATTACTA
TATTATTAACTGACCGAAATTTTAATACT
>PR00392839
AGGACAACCAGGTAGATTTATTGGTGACGATCAATTATATAATGTGGTAG
TGACTGCTCATGCTTTTGTTATAATTTTTTTTATAGTAATACCAATTTTA
ATTGGTGGTTTTGGGAATTGATTGGTGCCTTTAATGTTAGGAGCACCAGA
TATGGCTTTTCCTCGTATAAATAATCTAAGATTTTGGTTATTGCCTCCTT
CTTTACTACTCTTAGTAATTTCTAGAATAGTGGAAATGGGTGTGGGGGCT
GGATGAACTGTGTACCCCCCATTAGCTAGATTAGAGGGGCATGCCGGAAG
ATCAGTTGATTTTGCAATTTTTTCTTTACATTTAGCAGGAGCCTCTTCAA
TTATAGGGGCTATTAATTTTATCTCAACTATTATTAATATACGATTTTAT
GGAATAACTATAGAAAAGGTCCCTTTATTTGTTTGATCTGTATTAATTAC
TGCTGTATTACTACTTTTATCTCTTCCTGTTTTAGCGGGGGCTATTACTA
TATTATTAACTGACCGAAATTTTAATACT
>PR00392841
AGGACAACCAGGTAGATTTATTGGTGATGATCAATTATATAATGTGGTAG
TGACTGCTCATGCTTTTGTTATAATTTTTTTTATAGTAATACCAATTTTA
ATTGGTGGTTTTGGGAATTGATTGGTACCTTTAATGTTAGGAGCACCAGA
TATGGCTTTTCCTCGTATAAATAATCTAAGATTTTGGTTATTGCCTCCTT
CTTTATTACTCTTAGTAATTTCTAGAATAGTGGAAATGGGTGTGGGGGCT
GGATGAACTGTGTATCCCCCATTAGCTAGATTAGAGGGGCATGCCGGAAG
ATCAGTTGATTTTGCAATTTTTTCTTTACATTTAGCAGGAGCCTCTTCAA
TTATAGGGGCTATTAATTTTATCTCAACTATTATTAATATACGATTTTAT
GGAATAACTATAGAAAAGGTTCCTTTATTTGTTTGATCTGTATTAATTAC
TGCTGTATTACTACTCTTATCTCTTCCTGTTTTAGCAGGGGCTATTACTA
TATTATTAACTGACCGAAATTTTAATACT
>PR00392890
AGGACAACCAGGTAGATTTATTGGTGACGATCAATTATATAATGTGGTAG
TGACTGCTCATGCTTTTGTTATAATTTTTTTTATAGTAATACCAATTTTA
ATTGGTGGTTTTGGGAATTGATTGGTGCCTTTAATGTTAGGAGCACCAGA
TATGGCTTTTCCTCGTATAAATAATCTAAGATTTTGGTTATTGCCTCCTT
CTTTACTACTCTTAGTAATTTCTAGAATAGTGGAAATGGGTGTGGGGGCT
GGATGAACTGTGTACCCCCCATTAGCTAGATTAGAGGGGCATGCCGGAAG
ATCAGTTGATTTTGCAATTTTTTCTTTACATTTAGCAGGAGCCTCTTCAA
TTATAGGGGCTATTAATTTTATCTCAACTATTATTAATATACGATTTTAT
GGAATAACTATAGAAAAGGTCCCTTTATTTGTTTGATCTGTATTAATTAC
TGCTGTATTACTACTTTTATCTCTTCCTGTTTTAGCGGGGGCTATTACTA
TATTATTAACTGACCGAAATTTTAATACT
>PR00392898
AGGACAACCAGGTAGATTTATTGGTGACGATCAATTATATAATGTGGTAG
TGACTGCTCATGCTTTTGTTATAATTTTTTTTATAGTAATACCAATTTTA
ATTGGTGGTTTTGGGAATTGATTGGTGCCTTTAATGTTAGGAGCACCAGA
TATGGCTTTTCCTCGTATAAATAATCTAAGATTTTGGTTATTGCCTCCTT
CTTTACTACTCTTAGTAATTTCTAGAATAGTGGAAATGGGTGTGGGGGCT
GGATGAACTGTGTACCCCCCATTAGCTAGATTAGAGGGGCATGCCGGAAG
ATCAGTTGATTTTGCAATTTTTTCTTTACATTTAGCAGGAGCCTCTTCAA
TTATAGGGGCTATTAATTTTATCTCAACTATTATTAATATACGATTTTAT
GGAATAACTATAGAAAAGGTCCCTTTATTTGTTTGATCTGTATTAATTAC
TGCTGTATTACTACTTTTATCTCTTCCTGTTTTAGCGGGGGCTATTACTA
TATTATTAACTGACCGAAATTTTAATACT
>PR00392969
AGGACAACCAGGTAGATTTATTGGTGACGATCAATTATATAATGTGGTAG
TGACTGCTCATGCTTTTGTTATAATTTTTTTTATAGTAATACCAATTTTA
ATTGGTGGTTTTGGGAATTGATTGGTGCCTTTAATGTTAGGAGCACCAGA
TATGGCTTTTCCTCGTATAAATAATCTAAGATTTTGGTTATTGCCTCCTT
CTTTACTACTCTTAGTAATTTCTAGAATAGTGGAAATGGGTGTGGGGGCT
GGATGAACTGTGTACCCCCCATTAGCTAGATTAGAGGGGCATGCCGGAAG
ATCAGTTGATTTTGCAATTTTTTCTTTACATTTAGCAGGAGCCTCTTCAA
TTATAGGGGCTATTAATTTTATCTCAACTATTATTAATATACGATTTTAT
GGAATAACTATAGAAAAGGTCCCTTTATTTGTTTGATCTGTATTAATTAC
TGCTGTATTACTACTTTTATCTCTTCCTGTTTTAGCGGGGGCTATTACTA
TATTATTAACTGACCGAAATTTTAATACT
>PR00782149
AGGACAACCAGGTAGATTTATTGGTGACGATCAATTATATAATGTGGTAG
TGACTACTCATGCTTTTGTTATAATTTTTTTTATAGTAATACCAATTTTA
ATTGGTGGTTTTGGGAATTGATTGGTACCTTTAATGTTAGGAGCACCAGA
TATGGCTTTTCCTCGTATAAATAATCTAAGATTTTGGTTATTGCCTCCTT
CTTTACTACTCTTAGTAATTTCTAGAATAGTGGAAATGGGTGTGGGGGCT
GGATGAACTGTGTATCCCCCATTAGCTAGATTAGAGGGGCATGCCGGAAG
ATCAGTTGATTTTGCAATTTTTTCTTTACATTTAGCAGGAGCCTCTTCAA
TTATAGGGGCTATTAATTTTATCTCAACTATTATTAATATACGATTTTAT
GGAATAACTATAGAAAAGGTCCCTTTATTTGTTTGATCTGTATTAATTAC
TGCTGTATTACTACTTTTATCTCTTCCTGTTTTAGCGGGGGCTATTACTA
TATTATTAACTGACCGAAATTTTAATACT
>PR00782234
AGGACAACCAGGTAGATTTATTGGTGACGATCAATTATATAATGTGGTAG
TGACTGCTCATGCTTTTGTTATAATTTTTTTTATAGTAATACCAATTTTA
ATTGGTGGTTTTGGGAATTGATTGGTACCTTTAATGTTAGGAGCACCAGA
TATGGCTTTTCCTCGTATAAATAATCTAAGATTTTGGTTATTGCCTCCTT
CTTTACTACTCTTAGTAATTTCTAGAATAGTGGAAATGGGTGTGGGGGCT
GGATGAACTGTGTATCCCCCATTAGCTAGATTAGAGGGGCATGCCGGAAG
ATCAGTTGATTTTGCAATTTTTTCTTTACATTTAGCAGGAGCCTCTTCAA
TTATAGGGGCTATTAATTTTATCTCAACTATTATTAATATACGATTTTAT
GGAATAACTATAGAAAAGGTCCCTTTATTTGTTTGATCTGTATTAATTAC
TGCTGTATTACTACTTTTATCTCTTCCTGTTTTAGCGGGGGCTATTACTA
TATTATTAACTGACCGAAATTTTAATACT
>PR00782243
AGGACAACCAGGTAGATTTATTGGTGACGATCAATTATATAATGTGGTAG
TGACTGCTCATGCTTTTGTTATAATTTTTTTTATAGTAATACCAATTTTA
ATTGGTGGTTTTGGGAATTGATTGGTACCTTTAATGTTAGGAGCACCAGA
TATGGCTTTTCCTCGTATAAATAATCTAAGATTTTGGTTATTGCCTCCTT
CTTTACTACTCTTAGTAATTTCTAGAATAGTGGAAATGGGTGTGGGGGCT
GGATGAACTGTGTATCCCCCATTAGCTAGATTAGAGGGGCATGCCGGAAG
ATCAGTTGATTTTGCAATTTTTTCTTTACATTTAGCAGGAGCCTCTTCAA
TTATAGGGGCTATTAATTTTATCTCAACTATTATTAATATACGATTTTAT
GGAATAACTATAGAAAAGGTCCCTTTATTTGTTTGATCTGTATTAATTAC
TGCTGTATTACTACTTTTATCTCTTCCTGTTTTAGCGGGGGCTATTACTA
TATTATTAACTGACCGAAATTTTAATACT
>PR00783338
AGGACAACCAGGTAGATTTATTGGTGACGATCAATTATATAATGTGGTAG
TGACTGCTCATGCTTTTGTTATAATTTTTTTTATAGTAATACCAATTTTA
ATTGGTGGTTTTGGGAATTGATTGGTGCCTTTAATGTTAGGAGCACCAGA
TATGGCTTTTCCTCGTATAAATAATCTAAGATTTTGGTTATTGCCTCCTT
CTTTACTACTCTTAGTAATTTCTAGAATAGTGGAAATGGGTGTGGGGGCT
GGATGAACTGTGTACCCCCCATTAGCTAGATTAGAGGGGCATGCCGGAAG
ATCAGTTGATTTTGCAATTTTTTCTTTACATTTAGCAGGAGCCTCTTCAA
TTATAGGGGCTATTAATTTTATCTCAACTATTATTAATATACGATTTTAT
GGAATAACTATAGAAAAGGTCCCTTTATTTGTTTGATCTGTATTAATTAC
TGCTGTATTACTACTTTTATCTCTTCCTGTTTTAGCGGGGGCTATTACTA
TATTATTAACTGACCGAAATTTTAATACT
>SEQ01
AGGACAACCAGGTAGATTTATTGGTGATGACCAATTATATAATGTGGTAG
TAACTGCTCATGCTTTTGTTATAATTTTTTTTATAGTAATACCAATCTTA
ATTGGTGGTTTTGGAAATTGACTAGTACCTTTAATGTTAGGGGCACCAGA
TATAGCTTTTCCTCGGATGAATAATTTAAGATTTTGATTATTACCTCCTT
CTTTGTTACTTTTAGTAATTTCTAGAATAGTAGAAATGGGTGTGGGGGCT
GGTTGAACTGTATACCCTCCTCTAGCTAGATTAGAGGGACATGCCGGAAG
GTCAGTTGATTTCGCAATTTTTTCTTTACATTTGGCGGGGGCCTCTTCAA
TTATAGGGGCTATCAATTTTATTTCAACTATTATTAATATACGATTTTAT
GGGATAACTATAGAAAAGGTTCCTTTATTTGTTTGATCCGTATTAATTAC
TGCTGTATTATTACTTTTATCTCTTCCTGTTTTAGCGGGGGCTATTACTA
TATTATTAACTGATCGAAATTTTAATACT
>SEQ03
AGGACAACCAGGTAGATTTATTGGTGATGACCAATTATATAATGTGGTAG
TAACTGCTCATGCTTTTGTTATAATTTTTTTTATAGTAATACCTATCTTA
ATTGGTGGTTTTGGAAATTGACTAGTACCTTTAATGTTAGGAGCACCAGA
TATAGCTTTTCCTCGAATGAATAATTTAAGATTTTGGTTATTACCTCCTT
CTTTGTTACTTTTAGTAATTTCTAGAATAGTAGAAATGGGTGTGGGGGCT
GGTTGAACTGTATACCCTCCTCTAGCTAGATTGGAGGGACATGCCGGAAG
GTCAGTTGATTTCGCAATTTTTTCTTTGCATTTGGCGGGGGCCTCCTCAA
TTATAGGGGCTATCAATTTTATTTCAACTATTATTAATATACGATTTTAT
GGAATAACTATAGAAAAGGTTCCTTTATTTGTTTGATCCGTATTAATTAC
TGCTGTATTACTACTTTTATCCCTCCCTGTTTTAGCGGGGGCTATTACTA
TATTATTAACTGATCGAAATTTTAATACT
>SEQ05
AGGACAACCAGGTAGATTTATTGGTGATGACCAATTATATAATGTGGTAG
TAACTGCTCATGCTTTTGTTATAATTTTTTTTATAGTAATACCAATCTTA
ATTGGTGGTTTTGGAAATTGACTAGTACCTTTAATGTTAGGGGCACCAGA
TATAGCTTTTCCTCGGATGAATAATTTAAGATTTTGATTATTACCTCCTT
CTTTGTTACTTTTAGTAATTTCTAGAATAGTAGAAATGGGTGTGGGGGCT
GGTTGAACTGTATACCCTCCTCTAGCTAGATTAGAGGGACATGCCGGAAG
GTCAGTTGATTTCGCAATTTTTTCTTTACATTTGGCGGGGGCCTCTTCAA
TTATAGGGGCTATCAATTTTATTTCAACTATTATTAATATACGATTTTAT
GGGATAACTATAGAAAAGGTTCCTTTATTTGTTTGATCCGTATTAATTAC
TGCTGTATTATTACTTTTATCTCTTCCTGTTTTAGCGGGGGCTATTACTA
TATTATTAACTGATCGAAATTTTAATACT
>SEQ07
AGGACAACCAGGTAGATTTATTGGTGATGACCAATTATATAATGTGGTAG
TAACTGCTCATGCTTTTGTTATAATTTTTTTTATAGTAATACCAATCTTA
ATTGGTGGTTTTGGAAATTGACTAGTACCTTTAATGTTAGGGGCACCAGA
TATAGCTTTTCCTCGGATGAATAATTTAAGATTTTGGTTATTACCCCCTT
CTTTGTTACTTTTAGTAATTTCTAGAATAGTAGAAATGGGTGTGGGGGCT
GGTTGAACTGTATACCCTCCTCTAGCTAGATTAGAGGGACATGCCGGAAG
GTCAGTTGATTTCGCAATTTTTTCTTTGCATTTGGCGGGGGCTTCTTCAA
TTATAGGGGCTATCAATTTTATTTCAACTATTATTAATATACGATTTTAT
GGAATAACTATAGAAAAGGTTCCTTTATTTGTTTGATCCGTATTAATTAC
TGCTGTATTATTACTTTTATCTCTTCCTGTTTTAGCGGGGGCTATTACTA
TATTATTAACTGATCGAAATTTTAATACT
>SEQ08
AGGACAACCAGGTAGATTTATTGGTGATGACCAATTATATAATGTGGTAG
TAACTGCTCATGCTTTTGTTATAATTTTTTTTATAGTAATACCAATCTTA
ATTGGTGGTTTTGGAAATTGACTAGTACCTTTAATGTTAGGAGCACCAGA
TATAGCTTTTCCTCGGATGAATAATTTAAGATTTTGGTTATTACCTCCTT
CTTTGTTACTTTTAGTAATTTCTAGAATAGTAGAAATGGGTGTGGGGGCT
GGTTGAACTGTATACCCTCCTCTAGCTAGATTAGAGGGACATGCCGGAAG
GTCAGTTGATTTCGCAATTTTTTCTTTGCATTTGGCGGGGGCCTCTTCAA
TTATAGGGGCTATCAATTTTATTTCAACTATTATTAATATACGATTTTAT
GGAATAACTATAGAAAAGGTTCCTTTATTTGTTTGATCCGTATTAATTAC
TGCTGTATTATTACTTTTATCTCTTCCTGTTTTAGCGGGGGCTATTACTA
TATTATTAACTGATCGAAATTTTAATACT
>SEQ09
AGGACAACCAGGTAGATTTATTGGTGATGACCAATTATATAATGTGGTAG
TAACTGCTCATGCTTTTGTTATAATTTTTTTTATAGTAATACCAATCTTA
ATTGGTGGTTTTGGAAATTGACTAGTACCTTTAATGTTAGGGGCACCAGA
TATAGCTTTTCCTCGGATGAATAATTTAAGATTTTGGTTATTACCCCCTT
CTTTGTTACTTTTAGTAATTTCTAGAATAGTAGAAATGGGTGTGGGGGCT
GGTTGAACTGTATACCCTCCTCTAGCTAGATTAGAGGGACATGCCGGAAG
GTCAGTTGATTTCGCAATTTTTTCTTTGCATTTGGCGGGGGCCTCTTCAA
TTATAGGGGCTATCAATTTTATTTCAACTATTATTAATATACGATTTTAT
GGAATAACTATAGAAAAGGTTCCTTTATTTGTTTGATCCGTATTAATTAC
TGCTGTATTATTACTTTTATCTCTTCCTGTTTTAGCGGGGGCTATTACTA
TATTATTAACTGATCGAAATTTTAATACT
>SEQ10
AGGACAACCAGGTAGATTTATTGGTGATGACCAATTATATAATGTGGTAG
TAACTGCTCATGCTTTTGTTATAATTTTTTTTATAGTAATACCAATCTTA
ATTGGTGGTTTTGGAAATTGACTAGTACCTTTAATGTTAGGGGCACCAGA
TATAGCTTTTCCTCGGATGAATAATTTAAGATTTTGGTTATTACCCCCTT
CTTTGTTACTTTTAGTAATTTCTAGAATAGTAGAAATGGGTGTGGGGGCT
GGTTGAACTGTATACCCTCCTCTAGCTAGATTAGAGGGACATGCCGGAAG
GTCAGTTGATTTCGCAATTTTTTCTTTGCATTTGGCGGGGGCCTCTTCAA
TTATAGGGGCTATCAATTTTATTTCAACTATTATTAATATACGATTTTAT
GGAATAACTATAGAAAAGGTTCCTTTATTTGTTTGATCCGTATTAATTAC
TGCTGTATTATTACTTTTATCTCTTCCTGTTTTAGCGGGGGCTATTACTA
TATTATTAACTGATCGAAATTTTAATACT
>SEQ100
AGGACAGCCAGGTAGATTTATTGGTGATGACCAATTATATAATGTGGTAG
TAACTGCTCATGCTTTTGTTATAATTTTTTTTATAGTAATACCAATCCTA
ATTGGTGGTTTTGGGAATTGATTGGTACCTTTAATGTTAGGGGCACCAGA
TATGGCTTTTCCTCGGATAAATAATTTAAGATTTTGGTTATTACCTCCTT
CTTTACTACTTTTAGTAATTTCTAGAATAGTGGAAATGGGAGTGGGGGCT
GGTTGAACTGTGTATCCTCCATTAGCTAGATTAGAGGGACATGCCGGAAG
ATCAGTTGATTTTGCAATTTTCTCTTTACATTTAGCAGGGGCTTCTTCAA
TTATAGGGGCTATTAATTTTATTTCAACTATTATTAATATACGATTTTAT
GGAATAACTATAGAAAAGGTTCCTTTATTTGTTTGATCTGTATTAATTAC
TGCTGTATTACTACTTTTATCTCTTCCTGTTTTAGCGGGGGCTATTACTA
TATTACTAACTGACCGAAATTTTAATACT
>SEQ101
AGGACAGCCAGGTAGATTTATTGGTGATGACCAATTATATAATGTGGTAG
TAACTGCTCATGCTTTTGTTATAATTTTTTTTATAGTAATACCAATCCTA
ATTGGTGGTTTTGGGAATTGATTGGTACCTTTAATGTTAGGGGCACCAGA
TATGGCTTTTCCTCGGATAAATAATTTAAGATTTTGGTTATTACCTCCTT
CTTTACTACTTTTAGTAATTTCTAGAATAGTGGAAATGGGAGTGGGGGCT
GGTTGAACTGTGTATCCTCCATTAGCTAGATTAGAGGGACATGCCGGAAG
ATCAGTTGATTTTGCAATTTTCTCTTTACATTTAGCAGGGGCTTCTTCAA
TTATAGGGGCTATTAATTTTATTTCAACTATTATTAATATACGATTTTAT
GGAATAACTATAGAAAAGGTTCCTTTATTTGTTTGATCTGTATTAATTAC
TGCTGTATTACTACTTTTATCTCTTCCTGTTTTAGCGGGGGCTATTACTA
TATTACTAACTGACCGAAATTTTAATACT
>SEQ102
AGGACAGCCAGGTAGATTTATTGGTGATGATCAATTATATAATGTGGTAG
TAACTGCTCATGCTTTTGTTATAATTTTTTTTATAGTAATACCAATCTTA
ATTGGTGGCTTTGGGAATTGATTGGTACCTTTAATGTTAGGAGCACCAGA
TATAGCTTTTCCTCGGATAAATAATTTAAGATTTTGGTTATTACCTCCTT
CTTTACTACTTTTAGTAATTTCTAGAATAGTGGAAATGGGGGTGGGGGCT
GGTTGAACTGTGTACCCTCCATTAGCTAGATTAGAGGGACATGCCGGAAG
ATCAGTTGATTTTGCAATTTTCTCTTTACATTTAGCAGGAGCTTCTTCAA
TTATAGGGGCTATTAATTTTATTTCAACTATTATTAATATACGATTTTAT
GGAATAACTATAGAAAAGGTTCCTTTATTTGTTTGATCTGTATTAATTAC
TGCTGTATTACTACTTTTGTCTCTTCCTGTTTTAGCGGGGGCTATTACTA
TATTATTAACTGACCGAAATTTTAATACT
>SEQ103
AGGACAGCCAGGTAGATTTATTGGTGATGATCAATTATATAATGTGGTAG
TAACTGCTCATGCTTTTGTTATAATTTTTTTTATAGTAATACCAATCCTA
ATTGGTGGTTTTGGGAATTGATTGGTACCATTAATGTTAGGGGCACCAGA
TATGGCTTTTCCTCGGATAAATAATTTAAGATTTTGGTTATTACCTCCTT
CTTTACTACTTTTAGTAATTTCTAGAATAGTGGAAATGGGAGTGGGGGCT
GGTTGAACTGTATACCCTCCATTAGCTAGATTAGAGGGGCATGCCGGAAG
ATCAGTTGATTTTGCAATTTTTTCTTTACATTTAGCAGGGGCTTCTTCAA
TTATAGGGGCTATTAATTTTATTTCAACTATTATTAATATACGATTTTAT
GGAATAACTATAGAAAAGGTTCCTTTATTTGTTTGATCTGTATTAATTAC
TGCTGTATTACTACTTTTATCTCTTCCTGTTTTAGCGGGGGCTATTACTA
TATTACTAACTGACCGAAATTTTAATACT
>SEQ104
AGGACAGCCAGGTAGATTTATTGGTGATGATCAATTATATAATGTGGTAG
TAACTGCTCATGCTTTTGTTATAATTTTTTTTATAGTAATACCAATCTTA
ATTGGTGGCTTTGGGAATTGATTGGTACCTTTAATGTTAGGAGCACCAGA
TATAGCTTTTCCTCGGATAAATAATTTAAGATTTTGGTTATTACCTCCTT
CTTTACTACTTTTAGTAATTTCTAGAATAGTGGAAATGGGGGTGGGGGCT
GGTTGAACTGTGTACCCTCCATTAGCTAGATTAGAGGGACATGCCGGAAG
ATCAGTTGATTTTGCAATTTTCTCTTTACATTTAGCAGGAGCTTCTTCAA
TTATAGGGGCTATTAATTTTATTTCAACTATTATTAATATACGATTTTAT
GGAATAACTATAGAAAAGGTTCCTTTATTTGTTTGATCTGTATTAATTAC
TGCTGTATTACTACTTTTGTCTCTTCCTGTTTTAGCGGGGGCTATTACTA
TATTACTAACTGACCGAAATTTTAATACT
>SEQ105
AGGACAGCCAGGTAGATTTATTGGTGATGATCAATTATATAATGTGGTAG
TAACTGCTCATGCTTTTGTTATAATTTTTTTTATAGTAATACCAATCTTA
ATTGGTGGCTTTGGGAATTGATTGGTACCTTTAATGTTAGGAGCACCAGA
TATAGCTTTTCCTCGGATAAATAATTTAAGATTTTGGTTATTACCTCCTT
CTTTACTACTTTTAGTAATTTCTAGAATAGTGGAAATGGGGGTGGGGGCT
GGTTGAACTGTGTACCCTCCATTAGCTAGATTAGAGGGACATGCCGGAAG
ATCAGTTGATTTTGCAATTTTCTCTTTACATTTAGCAGGAGCTTCTTCAA
TTATAGGGGCTATTAATTTTATTTCAACTATTATTAATATACGATTTTAT
GGAATAACTATAGAAAAGGTTCCTTTATTTGTTTGATCTGTATTAATTAC
TGCTGTATTACTACTTTTGTCTCTTCCTGTTTTAGCGGGGGCTATTACTA
TATTATTAACTGACCGAAATTTTAATACT
>SEQ11
AGGACAACCAGGTAGATTTATTGGTGATGACCAATTATATAATGTGGTAG
TAACTGCTCATGCTTTTGTTATAATTTTTTTTATAGTAATACCAATCTTA
ATTGGTGGTTTTGGAAATTGACTAGTACCTTTAATGTTAGGAGCACCAGA
TATAGCTTTTCCTCGGATGAATAATTTAAGATTTTGGTTACTACCTCCTT
CTTTGTTACTTTTAGTAATTTCTAGAATAGTAGAAATGGGTGTGGGGGCT
GGTTGAACTGTATACCCTCCTCTAGCTAGATTAGAGGGACATGCCGGAAG
GTCAGTTGATTTCGCAATTTTTTCTTTGCATTTGGCGGGGGCCTCTTCAA
TTATAGGGGCTATCAATTTTATTTCAACTATTATTAATATACGATTTTAT
GGAATAACTATAGAAAAGGTTCCTTTATTTGTTTGATCCGTATTAATTAC
TGCTGTATTATTACTTTTATCTCTTCCTGTTTTAGCGGGGGCTATTACTA
TATTATTAACTGATCGAAATTTTAATACT
>SEQ12
AGGACAACCAGGTAGATTTATTGGTGATGACCAATTATATAATGTGGTAG
TAACTGCTCATGCTTTTGTTATAATTTTTTTTATAGTAATACCAATCTTA
ATTGGTGGTTTTGGAAATTGACTAGTACCTTTAATGTTAGGAGCACCAGA
TATAGCTTTTCCTCGGATGAATAATTTAAGATTTTGGTTATTACCTCCTT
CTTTGTTACTTTTAGTAATTTCTAGAATAGTAGAAATGGGTGTGGGGGCT
GGTTGAACTGTATACCCTCCTCTAGCTAGATTGGAGGGACATGCCGGAAG
GTCAGTTGATTTCGCAATTTTTTCTTTGCATTTGGCGGGGGCCTCCTCAA
TTATAGGGGCTATCAATTTTATTTCAACTATTATTAATATACGATTTTAT
GGAATAACTATAGAAAAGGTTCCTTTATTTGTTTGATCCGTATTAATTAC
TGCTGTATTACTACTTTTATCTCTTCCTGTTTTAGCGGGGGCTATTACTA
TATTATTAACTGATCGAAATTTTAATACT
>SEQ13
AGGACAACCAGGTAGATTTATTGGTGATGACCAATTATATAATGTGGTAG
TAACTGCTCATGCTTTTGTTATAATTTTTTTTATAGTAATACCAATCTTA
ATTGGTGGTTTTGGAAATTGACTAGTACCTTTAATGTTAGGGGCACCAGA
TATAGCTTTTCCTCGGATGAATAATTTAAGATTTTGGTTATTACCCCCTT
CTTTGTTACTTTTAGTAATTTCTAGAATAGTAGAAATGGGTGTGGGGGCT
GGTTGAACTGTATACCCTCCTCTAGCTAGATTAGAGGGACATGCCGGAAG
GTCAGTTGATTTCGCAATTTTTTCTTTGCATTTGGCGGGGGCCTCTTCAA
TTATAGGGGCTATCAATTTTATTTCAACTATTATTAATATACGATTTTAT
GGAATAACTATAGAAAAGGTTCCTTTATTTGTTTGATCCGTATTAATTAC
TGCTGTATTATTACTTTTATCTCTTCCTGTTTTAGCGGGGGCTATTACTA
TATTATTAACTGATCGAAATTTTAATACT
>SEQ14
AGGACAACCAGGTAGATTTATTGGTGATGACCAATTATATAATGTGGTAG
TAACTGCTCATGCTTTTGTTATAATTTTTTTTATAGTAATACCAATCTTA
ATTGGTGGTTTTGGAAATTGACTAGTACCTTTAATGTTAGGGACACCAGA
TATAGCTTTTCCTCGGATGAATAATTTAAGATTTTGGTTATTACCTCCTT
CTTTGTTACTTTTAGTAATTTCTAGAATAGTAGAAATGGGTGTGGGGGCT
GGTTGAACTGTATACCCTCCTCTAGCTAGATTGGAGGGACATGCCGGAAG
GTCAGTTGATTTCGCAATTTTTTCTTTGCATTTGGCGGGGGCCTCCTCAA
TTATAGGGGCTATCAATTTTATTTCAACTATTATTAATATACGATTTTAT
GGAATAACTATAGAAAAGGTTCCTTTATTTGTTTGATCCGTATTAATTAC
TGCTGTATTACTACTTTTATCTCTTCCTGTTTTAGCGGGGGCTATTACTA
TATTATTAACTGATCGAAATTTTAATACT
>SEQ16
AGGACAACCAGGTAGATTTATTGGTGATGACCAATTATATAATGTGGTAG
TAACTGCTCATGCTTTTGTTATAATTTTTTTTATAGTAATACCAATCTTA
ATTGGTGGTTTTGGAAATTGACTAGTACCTTTAATGTTAGGAGCACCAGA
TATAGCTTTTCCTCGGATGAATAATTTAAGATTTTGGTTACTACCTCCTT
CTTTGTTACTTTTAGTAATTTCTAGAATAGTAGAAATGGGTGTGGGGGCT
GGTTGAACTGTATACCCTCCTCTAGCTAGATTAGAGGGACATGCCGGAAG
GTCAGTTGATTTCGCAATTTTTTCTTTGCATTTGGCGGGGGCCTCTTCAA
TTATAGGGGCTATCAATTTTATTTCAACTATTATTAATATACGATTTTAT
GGAATAACTATAGAAAAGGTTCCTTTATTTGTTTGATCCGTATTAATTAC
TGCTGTATTATTACTTTTATCTCTTCCTGTTTTAGCGGGGGCTATTACTA
TATTATTAACTGATCGAAATTTTAATACT
>SEQ17
AGGACAACCAGGTAGATTTATTGGTGATGACCAATTATATAATGTGGTAG
TAACTGCTCATGCTTTTGTTATAATTTTTTTTATAGTAATACCAATCTTA
ATTGGTGGTTTTGGAAATTGACTAGTACCTTTAATGTTAGGAGCACCAGA
TATAGCTTTTCCTCGGATGAATAATTTAAGATTTTGGTTACTACCTCCTT
CTTTGTTACTTTTAGTAATTTCTAGAATAGTAGAAATGGGTGTGGGGGCT
GGTTGAACTGTATACCCTCCTCTAGCTAGATTAGAGGGACATGCCGGAAG
GTCAGTTGATTTCGCAATTTTTTCTTTGCATTTGGCGGGGGCCTCTTCAA
TTATAGGGGCTATCAATTTTATTTCAACTATTATTAATATACGATTTTAT
GGAATAACTATAGAAAAGGTTCCTTTATTTGTTTGATCCGTATTAATTAC
TGCTGTATTATTACTTTTATCTCTTCCTGTTTTAGCGGGGGCTATTACTA
TATTATTAACTGATCGAAATTTTAATACT
>SEQ18
AGGACAACCAGGTAGATTTATTGGTGATGACCAATTATATAATGTGGTAG
TAACTGCTCATGCTTTTGTTATAATTTTTTTTATAGTAATACCAATCTTA
ATTGGTGGTTTTGGAAATTGACTAGTACCTTTAATGTTAGGAGCACCAGA
TATAGCTTTTCCTCGGATGAATAATTTAAGATTTTGGTTACTACCTCCTT
CTTTGTTACTTTTAGTAATTTCTAGAATAGTAGAAATGGGTGTGGGGGCT
GGTTGAACTGTATACCCTCCTCTAGCTAGATTAGAGGGACATGCCGGAAG
GTCAGTTGATTTCGCAATTTTTTCTTTGCATTTGGCGGGGGCCTCTTCAA
TTATAGGGGCTATCAATTTTATTTCAACTATTATTAATATACGATTTTAT
GGAATAACTATAGAAAAGGTTCCTTTATTTGTTTGATCCGTATTAATTAC
TGCTGTATTATTACTTTTATCTCTTCCTGTTTTAGCGGGGGCTATTACTA
TATTATTAACTGATCGAAATTTTAATACT
>SEQ20
AGGACAACCAGGTAGATTTATTGGTGATGACCAATTATATAATGTGGTAG
TAACTGCTCATGCTTTTGTTATAATTTTTTTTATAGTAATACCAATCTTA
ATTGGTGGTTTTGGAAATTGACTAGTACCTTTAATGTTAGGAGCACCAGA
TATAGCTTTTCCTCGGATGAATAATTTAAGATTTTGGTTACTACCTCCTT
CTTTGTTACTTTTAGTAATTTCTAGAATAGTAGAAATGGGTGTGGGGGCT
GGTTGAACTGTATACCCTCCTCTAGCTAGATTAGAGGGACATGCCGGAAG
GTCAGTTGATTTCGCAATTTTTTCTTTGCATTTGGCGGGGGCCTCTTCAA
TTATAGGGGCTATCAATTTTATTTCAACTATTATTAATATACGATTTTAT
GGAATAACTATAGAAAAGGTTCCTTTATTTGTTTGATCCGTATTAATTAC
TGCTGTATTATTACTTTTATCTCTTCCTGTTTTAGCGGGGGCTATTACTA
TATTATTAACTGATCGAAATTTTAATACT
>SEQ21
AGGACAACCAGGTAGATTTATTGGTGATGACCAATTATATAATGTGGTAG
TAACTGCTCATGCTTTTGTTATAATTTTTTTTATAGTAATACCAATCTTA
ATTGGTGGTTTTGGAAATTGACTAGTACCTTTAATGTTAGGAGCACCAGA
TATAGCTTTTCCTCGGATGAATAATTTAAGATTTTGGTTACTACCTCCTT
CTTTGTTACTTTTAGTAATTTCTAGAATAGTAGAAATGGGTGTGGGGGCT
GGTTGAACTGTATACCCTCCTCTAGCTAGATTAGAGGGACATGCCGGAAG
GTCAGTTGATTTCGCAATTTTTTCTTTGCATTTGGCGGGGGCCTCTTCAA
TTATAGGGGCTATCAATTTTATTTCAACTATTATTAATATACGATTTTAT
GGAATAACTATAGAAAAGGTTCCTTTATTTGTTTGATCCGTATTAATTAC
TGCTGTATTATTACTTTTATCTCTTCCTGTTTTAGCGGGGGCTATTACTA
TATTATTAACTGATCGAAATTTTAATACT
>SEQ22
AGGACAACCAGGTAGATTTATTGGTGATGACCAATTATATAATGTGGTAG
TAACTGCTCATGCTTTTGTTATAATTTTTTTTATAGTAATACCAATCTTA
ATTGGTGGTTTTGGAAATTGACTAGTACCTTTAATGTTAGGAGCACCAGA
TATAGCTTTTCCTCGGATGAATAATTTAAGATTTTGGTTACTACCTCCTT
CTTTGTTACTTTTAGTAATTTCTAGAATAGTAGAAATGGGTGTGGGGGCT
GGTTGAACTGTATACCCTCCTCTAGCTAGATTAGAGGGACATGCCGGAAG
GTCAGTTGATTTCGCAATTTTTTCTTTGCATTTGGCGGGGGCCTCTTCAA
TTATAGGGGCTATCAATTTTATTTCAACTATTATTAATATACGATTTTAT
GGAATAACTATAGAAAAGGTTCCTTTATTTGTTTGATCCGTATTAATTAC
TGCTGTATTATTACTTTTATCTCTTCCTGTTTTAGCGGGGGCTATTACTA
TATTATTAACTGATCGAAATTTTAATACT
>SEQ23
AGGACAACCAGGTAGATTTATTGGTGATGACCAATTATATAATGTGGTAG
TAACTGCTCATGCTTTTGTTATAATTTTTTTTATAGTAATACCAATCTTA
ATTGGTGGTTTTGGAAATTGACTAGTACCTTTAATGTTAGGAGCACCAGA
TATAGCTTTTCCTCGGATGAATAATTTAAGATTTTGGTTACTACCTCCTT
CTTTGTTACTTTTAGTAATTTCTAGAATAGTAGAAATGGGTGTGGGGGCT
GGTTGAACTGTATACCCTCCTCTAGCTAGATTAGAGGGACATGCCGGAAG
GTCAGTTGATTTCGCAATTTTTTCTTTGCATTTGGCGGGGGCCTCTTCAA
TTATAGGGGCTATCAATTTTATTTCAACTATTATTAATATACGATTTTAT
GGAATAACTATAGAAAAGGTTCCTTTATTTGTTTGATCCGTATTAATTAC
TGCTGTATTATTACTTTTATCTCTTCCTGTTTTAGCGGGGGCTATTACTA
TATTATTAACTGATCGAAATTTTAATACT
>SEQ24
AGGACAACCAGGTAGATTTATTGGTGATGACCAATTATATAATGTGGTAG
TAACTGCTCATGCTTTTGTTATAATTTTTTTTATAGTAATACCAATCTTA
ATTGGTGGTTTTGGAAATTGACTAGTACCTTTAATGTTAGGGGCACCAGA
TATAGCTTTTCCTCGGATGAATAATTTAAGATTTTGGTTATTACCCCCTT
CTTTGTTACTTTTAGTAATTTCTAGAATAGTAGAAATGGGTGTGGGGGCT
GGTTGAACTGTATACCCTCCTCTAGCTAGATTAGAGGGACATGCCGGAAG
GTCAGTTGATTTCGCAATTTTTTCTTTGCATTTGGCGGGGGCCTCTTCAA
TTATAGGGGCTATCAATTTTATTTCAACTATTATTAATATACGATTTTAT
GGAATAACTATAGAAAAGGTTCCTTTATTTGTTTGATCCGTATTAATTAC
TGCTGTATTATTACTTTTATCTCTTCCTGTTTTAGCGGGGGCTATTACTA
TATTATTAACTGATCGAAATTTTAATACT
>SEQ34
AGGACAGCCAGGTAGATTTATTGGTGATGATCAATTATATAATGTGGTAG
TAACTGCTCATGCTTTTGTTATAATTTTTTTTATAGTAATACCAATCTTG
ATTGGTGGCTTTGGGAATTGATTGGTACCTTTAATGTTAGGAGCACCAGA
TATAGCTTTTCCTCGGATAAATAATTTAAGATTTTGGTTATTACCTCCTT
CTTTACTACTTTTAGTAATTTCTAGAATAGTGGAAATGGGGGTGGGGGCT
GGTTGAACTGTGTACCCTCCATTAGCTAGATTAGAGGGACATGCCGGAAG
ATCAGTTGATTTTGCAATTTTCTCTTTACATTTAGCAGGAGCTTCTTCAA
TTATAGGGGCTATCAATTTTATTTCAACTGTTATTAATATACGATTTTAT
GGAATAACTATAGAAAAGGTTCCTTTATTTGTTTGATCTGTATTAATTAC
TGCTGTATTACTACTTTTGTCTCTTCCTGTTTTAGCGGGGGCTATTACTA
TATTACTAACTGACCGAAATTTTAATACT
>SEQ35
AGGACAGCCAGGTAGATTTATTGGTGATGATCAATTATATAATGTGGTAG
TAACTGCTCATGCTTTTGTTATAATTTTTTTTATAGTAATACCAATCTTG
ATTGGTGGCTTTGGGAATTGATTGGTACCTTTAATGTTAGGAGCACCAGA
TATAGCTTTTCCTCGGATAAATAATTTAAGATTTTGGTTATTACCTCCTT
CTTTACTACTTTTAGTAATTTCTAGAATAGTGGAAATGGGGGTGGGGGCT
GGTTGAACTGTGTACCCTCCATTAGCTAGATTAGAGGGACATGCCGGAAG
ATCAGTTGATTTTGCAATTTTCTCTTTACATTTAGCAGGAGCTTCTTCAA
TTATAGGGGCTATCAATTTTATTTCAACTGTTATTAATATACGATTTTAT
GGAATAACTATAGAAAAGGTTCCTTTATTTGTTTGATCTGTATTAATTAC
TGCTGTATTACTACTTTTGTCTCTTCCTGTTTTAGCGGGGGCTATTACTA
TATTACTAACTGACCGAAATTTTAATACT
>SEQ38
AGGACAGCCAGGTAGATTTATTGGTGATGATCAATTATATAATGTGGTAG
TAACTGCTCATGCTTTTGTTATAATTTTTTTTATAGTAATACCAATCCTA
ATTGGTGGTTTTGGGAATTGATTGGTACCATTAATGTTAGGGGCACCAGA
TATGGCTTTTCCTCGGATAAATAATTTAAGATTTTGGTTATTACCTCCTT
CTTTACTACTTTTAGTAATTTCTAGAATAGTGGAAATGGGAGTGGGGGCT
GGTTGAACTGTATACCCTCCATTAGCTAGATTAGAGGGACATGCCGGAAG
ATCAGTTGATTTTGCAATTTTTTCTTTACATTTAGCAGGGGCTTCTTCAA
TTATAGGGGCTATTAATTTTATTTCAACTATTATTAATATACGATTTTAT
GGAATAACTATAGAAAAGGTTCCTTTATTTGTTTGATCTGTATTAATTAC
TGCTGTATTACTACTTTTATCTCTTCCTGTTTTAGCGGGGGCTATTACTA
TATTACTAACTGACCGAAATTTTAATACT
>SEQ39
AGGACAGCCAGGTAGATTTATTGGTGATGATCAATTATATAATGTGGTAG
TAACTGCTCATGCTTTTGTTATAATTTTTTTTATAGTAATACCAATCCTA
ATTGGTGGTTTTGGGAATTGATTGGTACCATTAATGTTAGGGGCACCAGA
TATGGCTTTTCCTCGGATAAATAATTTAAGATTTTGGTTATTACCTCCTT
CTTTACTACTTTTAGTAATTTCTAGAATAGTGGAAATGGGAGTGGGGGCT
GGTTGAACTGTATACCCTCCATTAGCTAGATTAGAGGGACATGCCGGAAG
ATCAGTTGATTTTGCAATTTTTTCTTTACATTTAGCAGGGGCTTCTTCAA
TTATAGGGGCTATTAATTTTATTTCAACTATTATTAATATACGATTTTAT
GGAATAACTATAGAAAAGGTTCCTTTATTTGTTTGATCTGTATTAATTAC
TGCTGTATTACTACTTTTATCTCTTCCTGTTTTAGCGGGGGCTATTACTA
TATTACTAACTGACCGAAATTTTAATACT
>SEQ40
AGGACAGCCAGGTAGATTTATTGGTGATGATCAATTATATAATGTGGTAG
TAACTGCTCATGCTTTTGTTATAATTTTTTTTATAGTAATACCAATCCTA
ATTGGTGGTTTTGGGAATTGATTGGTACCATTAATGTTAGGGGCACCAGA
TATGGCTTTTCCTCGGATAAATAATTTAAGATTTTGGTTATTACCTCCTT
CTTTACTACTTTTAGTAATTTCTAGAATAGTGGAAATGGGAGTGGGGGCT
GGTTGAACTGTATACCCTCCATTAGCTAGATTAGAGGGACATGCCGGAAG
ATCAGTTGATTTTGCAATTTTCTCTTTACATTTAGCAGGGGCTTCTTCAA
TTATAGGGGCTATTAATTTTATTTCAACTATTATTAATATACGATTTTAT
GGAATAACTATAGAAAAGGTTCCTTTATTTGTTTGATCTGTATTAATTAC
TGCTGTATTACTACTTTTATCTCTTCCTGTTTTAGCGGGGGCTATTACTA
TATTACTAACTGACCGAAATTTTAATACT
>SEQ41
AGGACAGCCAGGTAGATTTATTGGTGATGATCAATTATATAATGTGGTAG
TAACTGCTCATGCTTTTGTTATAATTTTTTTTATAGTAATACCAATCTTA
ATTGGTGGCTTTGGGAATTGATTGGTACCTTTAATGTTAGGAGCACCAGA
TATAGCTTTTCCTCGGATAAATAATTTAAGATTTTGGTTATTACCTCCTT
CTTTACTACTTTTAGTAATTTCTAGAATAGTGGAAATGGGGGTGGGGGCT
GGTTGAACTGTGTACCCTCCATTAGCTAGATTAGAGGGACATGCCGGAAG
ATCAGTTGATTTTGCAATTTTCTCTTTACATTTAGCAGGAGCTTCTTCAA
TTATAGGGGCTATTAATTTTATTTCAACTGTTATTAATATACGATTTTAT
GGAATAACTATAGAAAAGGTTCCTTTATTTGTTTGATCTGTATTAATTAC
TGCTGTATTACTACTTTTGTCTCTTCCTGTTTTAGCGGGGGCTATTACTA
TATTACTAACTGACCGAAATTTTAATACT
>SEQ43
AGGACAGCCAGGTAGATTTATTGGTGATGATCAATTATATAATGTGGTAG
TAACTGCTCATGCTTTTGTTATAATTTTTTTTATAGTAATACCAATCCTA
ATTGGTGGTTTTGGGAATTGATTGGTACCTTTAATGTTAGGGGCACCAGA
TATGGCTTTTCCTCGGATAAATAATTTAAGATTTTGGTTATTACCTCCTT
CTTTACTACTTTTAGTAATTTCTAGAATAGTGGAAATGGGAGTGGGGGCT
GGTTGAACTGTATACCCTCCATTAGCTAGATTAGAGGGACATGCCGGAAG
ATCAGTTGATTTTGCAATTTTCTCTTTACATTTAGCAGGGGCTTCTTCAA
TTATAGGGGCTATTAATTTTATTTCAACTATTATTAATATACGATTTTAT
GGAATAACTATAGAAAAGGTTCCTTTATTTGTTTGATCTGTATTAATTAC
TGCTGTATTACTACTTTTATCTCTTCCTGTTTTAGCGGGGGCTATTACTA
TATTACTAACTGACCGAAATTTTAATACT
>SEQ44
AGGACAGCCAGGTAGATTTATTGGTGATGATCAATTATATAATGTGGTAG
TAACTGCTCATGCTTTTGTTATAATTTTTTTTATAGTAATACCAATCCTA
ATTGGTGGTTTTGGGAATTGATTGGTACCATTAATGTTAGGGGCACCAGA
TATGGCTTTTCCTCGGATAAATAATTTAAGATTTTGGTTATTACCTCCTT
CTTTACTACTTTTAGTAATTTCTAGAATAGTGGAAATGGGAGTGGGGGCT
GGTTGAACTGTATACCCCCCATTAGCTAGATTAGAGGGACATGCCGGAAG
ATCAGTTGATTTTGCAATTTTCTCTTTACATTTAGCAGGGGCTTCTTCAA
TTATAGGGGCTATTAATTTTATTTCAACTATTATTAATATACGATTTTAT
GGAATAACTATAGAAAAGGTTCCTTTATTTGTTTGATCTGTATTAATTAC
TGCTGTATTACTACTTTTATCTCTTCCTGTTTTAGCGGGGGCTATTACTA
TATTACTAACTGACCGAAATTTTAATACT
>SEQ45
AGGACAGCCAGGTAGATTTATTGGTGATGATCAATTATATAATGTGGTAG
TAACTGCTCATGCTTTTGTTATAATTTTTTTTATAGTAATACCAATCCTA
ATTGGTGGTTTTGGGAATTGATTGGTACCATTAATGTTAGGGGCACCAGA
TATGGCTTTTCCTCGGATAAATAATTTAAGATTTTGGTTATTACCTCCTT
CTTTACTACTTTTAGTAATTTCTAGAATAGTGGAAATGGGAGTGGGGGCT
GGTTGAACGGTATACCCTCCATTAGCTAGATTAGAGGGACATGCCGGAAG
ATCAGTTGATTTTGCAATTTTCTCTTTACATTTAGCAGGGGCTTCTTCAA
TTATAGGGGCTATTAATTTTATTTCAACTATTATTAATATACGATTTTAT
GGAATAACTATAGAAAAGGTTCCTTTATTTGTTTGATCTGTATTAATTAC
TGCTGTATTACTACTTTTATCTCTTCCTGTTTTAGCGGGGGCTATTACTA
TATTACTAACTGACCGAAATTTTAATACT
>SEQ49
AGGACAGCCAGGTAGATTTATTGGTGATGATCAATTATATAATGTGGTAG
TAACTGCTCATGCTTTTGTTATAATTTTTTTTATAGTAATACCAATCCTA
ATTGGTGGTTTTGGGAATTGATTGGTACCATTAATGTTAGGGGCACCAGA
TATGGCTTTTCCTCGGATAAATAATTTAAGATTTTGGTTATTACCTCCTT
CTTTACTACTTTTAGTAATTTCTAGAATAGTGGAAATGGGAGTGGGGGCT
GGTTGAACTGTATACCCTCCATTAGCTAGATTAGAGGGACATGCCGGAAG
ATCAGTTGATTTTGCAATTTTCTCTTTACATTTAGCAGGGGCTTCTTCAA
TTATAGGGGCTATTAATTTTATTTCAACTATTATTAATATACGATTTTAT
GGAATAACTATAGAAAAGGTTCCTTTATTTGTTTGATCTGTATTAATTAC
TGCTGTATTACTACTTTTATCTCTTCCTGTTTTAGCGGGGGCTATTACTA
TATTACTAACTGACCGAAATTTTAATACT
>SEQ51
AGGACAGCCAGGTAGATTTATTGGTGATGATCAATTATATAATGTGGTAG
TAACTGCTCATGCTTTTGTTATAATTTTTTTTATAGTAATACCAATCCTA
ATTGGTGGTTTTGGGAATTGATTGGTACCATTAATGTTAGGGGCACCAGA
TATGGCTTTTCCTCGGATAAATAATTTAAGATTTTGGTTATTACCTCCTT
CTTTACTACTTTTAGTAATTTCTAGAATAGTGGAAATGGGAGTGGGGGCT
GGTTGAACTGTATACCCTCCATTAGCTAGATTAGAGGGACATGCCGGAAG
ATCAGTTGATTTTGCAATTTTCTCTTTACATTTAGCAGGGGCTTCTTCAA
TTATAGGGGCTATTAATTTTATTTCAACTATTATTAATATACGATTTTAT
GGAATAACTATAGAAAAGGTTCCTTTATTTGTTTGATCTGTATTAATTAC
TGCTGTATTACTACTTTTATCTCTTCCTGTTTTAGCGGGGGCTATTACTA
TATTACTAACTGACCGAAATTTTAATACT
>SEQ54
AGGACAACCAGGTAGATTTATTGGTGATGACCAATTATATAATGTGGTAG
TAACTGCTCATGCTTTTGTTATAATTTTTTTTATAGTAATACCAATCTTA
ATTGGTGGTTTTGGAAATTGACTAGTACCTTTAATGTTAGGGGCACCAGA
TATAGCTTTTCCTCGGATGAATAATTTAAGATTTTGGTTATTACCTCCTT
CTTTGTTACTTTTAGTAATTTCTAGAATAGTAGAAATGGGTGTGGGGGCT
GGTTGAACTGTATACCCTCCTCTAGCTAGATTAGAGGGACATGCCGGAAG
GTCAGTTGATTTCGCAATTTTTTCTTTGCATTTGGCGGGGGCCTCTTCAA
TTATAGGGGCTATCAATTTTATTTCAACTATTATTAATATACGATTTTAT
GGGATAACTATAGAAAAGGTTCCTTTATTTGTTTGATCCGTATTAATTAC
TGCTGTATTATTACTTTTATCTCTTCCTGTTTTAGCGGGGGCTATTACTA
TATTATTAACTGATCGAAATTTTAATACT
>SEQ57
AGGACAGCCAGGTAGATTTATTGGTGATGATCAATTATATAATGTGGTAG
TAACTGCTCATGCTTTTATTATAATTTTTTTTATAGTAATACCAATCTTA
ATTGGTGGCTTTGGGAATTGATTGGTACCTTTAATGTTAGGAGCACCAGA
TATAGCTTTTCCTCGGATAAATAATTTAAGATTTTGGTTATTACCTCCTT
CTTTACTACTTTTAGTAATTTCTAGAATAGTGGAAATGGGGGTGGGGGCT
GGTTGAACTGTGTACCCTCCATTAGCTAGATTAGAGGGACATGCCGGAAG
ATCAGTTGATTTTGCAATTTTCTCTTTACATTTAGCAGGAGCTTCTTCAA
TTATAGGGGCTATTAATTTTATTTCAACTGTTATTAATATACGATTTTAT
GGAATAACTATAGAAAAGGTTCCTTTATTTGTTTGATCTGTATTAATTAC
TGCTGTATTACTACTTTTGTCTCTTCCTGTTTTAGCGGGGGCTATTACTA
TATTACTAACTGACCGAAATTTTAATACT
>SEQ59
AGGACAACCAGGTAGATTTATTGGTGATGACCAATTATATAATGTGGTAG
TAACTGCTCATGCTTTTGTTATAATTTTTTTTATAGTAATACCTATCTTA
ATTGGTGGTTTTGGAAATTGACTAGTACCTTTAATGTTAGGAGCACCAGA
TATAGCTTTTCCTCGAATGAATAATTTAAGATTTTGGTTATTACCTCCTT
CTTTGTTACTTTTAGTAATTTCTAGAATAGTAGAAATGGGTGTGGGGGCT
GGTTGAACTGTATACCCTCCTCTAGCTAGATTGGAGGGACATGCCGGAAG
GTCAGTTGATTTCGCAATTTTTTCTTTGCATTTGGCGGGGGCCTCCTCAA
TTATAGGGGCTATCAATTTTATTTCAACTATTATTAATATACGATTTTAT
GGAATAACTATAGAAAAGGTTCCTTTATTTGTTTGATCCGTATTAATTAC
TGCTGTATTACTACTTTTATCTCTTCCTGTTTTAGCGGGGGCTATTACTA
TATTATTAACTGATCGAAATTTTAATACT
>SEQ63
AGGACAGCCAGGTAGATTTATTGGTGATGATCAATTATATAATGTGGTAG
TAACTGCTCATGCTTTTGTTATAATTTTTTTTATAGTAATACCAATCTTA
ATTGGTGGCTTTGGGAATTGATTGGTACCTTTAATGTTAGGAGCACCAGA
TATAGCTTTTCCTCGGATAAATAATTTAAGATTTTGGTTATTACCTCCTT
CTTTACTACTTTTAGTAATTTCTAGAATAGTGGAAATGGGGGTGGGGGCT
GGTTGAACTGTGTACCCTCCATTAGCTAGATTAGAGGGACATGCCGGAAG
ATCAGTTGATTTTGCAATTTTCTCTTTACATTTAGCAGGAGCTTCTTCAA
TTATAGGGGCTATTAATTTTATTTCAACTGTTATTAATATACGATTTTAT
GGAATAACTATAGAAAAGGTTCCTTTATTTGTTTGATCTGTATTAATTAC
TGCTGTATTACTACTTTTGTCTCTTCCTGTTTTAGCGGGGGCTATTACTA
TATTACTAACTGACCGAAATTTTAATACT
>SEQ64
AGGACAACCAGGTAGATTTATTGGTGATGACCAATTATATAATGTGGTAG
TAACTGCTCATGCTTTTGTTATAATTTTTTTTATAGTAATACCAATCTTA
ATTGGTGGTTTTGGAAATTGACTAGTACCTTTAATGTTAGGGGCACCAGA
TATAGCTTTTCCTCGGATGAATAATTTAAGATTTTGGTTATTACCTCCTT
CTTTGTTACTTTTAGTAATTTCTAGAATAGTAGAAATGGGTGTGGGGGCT
GGTTGAACTGTATACCCTCCTCTAGCTAGATTAGAGGGACATGCCGGAAG
GTCAGTTGATTTCGCAATTTTTTCTTTGCATTTGGCGGGGGCCTCTTCAA
TTATAGGGGCTATCAATTTTATTTCAACTATTATTAATATACGATTTTAT
GGGATAACTATAGAAAAGGTTCCTTTATTTGTTTGATCCGTATTAATTAC
TGCTGTATTATTACTTTTATCTCTTCCTGTTTTAGCGGGGGCTATTACTA
TATTATTAACTGATCGAAATTTTAATACT
>SEQ65
AGGACAGCCAGGTAGATTTATTGGTGATGATCAATTATATAATGTGGTAG
TAACTGCTCATGCTTTTGTTATAATTTTTTTTATAGTAATACCAATCTTA
ATTGGTGGCTTTGGGAATTGATTGGTACCTTTAATGTTAGGAGCACCAGA
TATAGCTTTTCCTCGGATAAATAATTTAAGATTTTGGTTATTACCTCCTT
CTTTACTACTTTTAGTAATTTCTAGAATAGTGGAAATGGGGGTGGGGGCT
GGTTGAACTGTGTACCCTCCATTAGCTAGATTAGAGGGACATGCCGGAAG
ATCAGTTGATTTTGCAATTTTCTCTTTACATTTAGCAGGAGCTTCTTCAA
TTATAGGGGCTATTAATTTTATTTCAACTGTTATTAATATACGATTTTAT
GGAATAACTATAGAAAAGGTTCCTTTATTTGTTTGATCTGTATTAATTAC
TGCTGTATTACTACTTTTGTCTCTTCCTGTTTTAGCGGGGGCTATTACTA
TATTACTAACTGACCGAAATTTTAATACT
>SEQ66
AGGACAGCCAGGTAGATTTATTGGTGATGATCAATTATATAATGTGGTAG
TAACTGCTCATGCTTTTGTTATAATTTTTTTTATAGTAATACCAATCTTA
ATTGGTGGCTTTGGGAATTGATTGGTACCTTTAATGTTAGGAGCACCAGA
TATAGCTTTTCCTCGGATAAATAATTTAAGATTTTGGTTATTACCTCCTT
CTTTACTACTTTTAGTAATTTCTAGAATAGTGGAAATGGGGGTGGGGGCT
GGTTGAACTGTGTACCCTCCATTAGCTAGATTAGAGGGACATGCCGGAAG
ATCAGTTGATTTTGCAATTTTCTCTTTACATTTAGCAGGAGCTTCTTCAA
TTATAGGGGCTATTAATTTTATTTCAACTGTTATTAATATACGATTTTAT
GGAATAACTATAGAAAAGGTTCCTTTATTTGTTTGATCTGTATTAATTAC
TGCTGTATTACTACTTTTGTCTCTTCCTGTTTTAGCGGGGGCTATTACTA
TATTACTAACTGACCGAAATTTTAATACT
>SEQ68
AGGACAGCCAGGTAGATTTATTGGTGATGATCAATTATATAATGTGGTAG
TAACTGCTCATGCTTTTGTTATAATTTTTTTTATAGTAATACCAATCTTA
ATTGGTGGCTTTGGGAATTGATTGGTACCTTTAATGTTAGGAGCACCAGA
TATAGCTTTTCCTCGGATAAATAATTTAAGATTTTGGTTATTACCTCCTT
CTTTACTACTTTTAGTAATTTCTAGAATAGTGGAAATGGGGGTGGGGGCT
GGTTGAACTGTGTACCCTCCATTAGCTAGATTAGAGGGACATGCCGGAAG
ATCAGTTGATTTTGCAATTTTCTCTTTACATTTAGCAGGAGCTTCTTCAA
TTATAGGGGCTATTAATTTTATTTCAACTGTTATTAATATACGATTTTAT
GGAATAACTATAGAAAAGGTTCCTTTATTTGTTTGATCTGTATTAATTAC
TGCTGTATTACTACTTTTGTCTCTTCCTGTTTTAGCGGGGGCTATTACTA
TATTACTAACTGACCGAAATTTTAATACT
>SEQ69
AGGACAGCCAGGTAGATTTATTGGTGATGATCAATTATATAATGTGGTAG
TAACTGCTCATGCTTTTGTTATAATTTTTTTTATAGTAATACCAATCTTA
ATTGGTGGCTTTGGGAATTGATTGGTACCTTTAATGTTAGGAGCACCAGA
TATAGCTTTTCCTCGGATAAATAATTTAAGATTTTGGTTATTACCTCCTT
CTTTACTACTATTAGTAATTTCTAGAATAGTGGAAATGGGGGTGGGGGCT
GGTTGAACTGTGTACCCTCCATTAGCTAGATTAGAGGGACATGCCGGAAG
ATCAGTTGATTTTGCAATTTTCTCTTTACATTTAGCAGGAGCTTCTTCAA
TTATAGGGGCTATTAATTTTATTTCAACTGTTATTAATATACGATTTTAT
GGAATAACTATAGAAAAGGTTCCTTTATTTGTTTGATCTGTATTAATTAC
TGCTGTATTACTACTTTTGTCTCTTCCTGTTTTAGCGGGGGCTATTACTA
TATTACTAACTGACCGAAATTTTAATACT
>SEQ72
AGGACAACCAGGTAGATTTATTGGTGATGACCAATTATATAATGTGGTAG
TAACTGCTCATGCTTTTGTTATAATTTTTTTTATAGTAATACCAATCTTA
ATTGGTGGTTTTGGAAATTGACTAGTACCTTTAATGTTAGGGGCACCAGA
TATAGCTTTTCCTCGGATGAATAATTTAAGATTTTGGTTATTACCTCCTT
CTTTGTTACTTTTAGTAATTTCTAGAATAGTAGAAATGGGTGTGGGGGCT
GGTTGAACTGTATACCCTCCTCTAGCTAGATTAGAGGGACATGCCGGAAG
GTCAGTTGATTTCGCAATTTTTTCTTTGCATTTGGCGGGGGCCTCTTCAA
TTATAGGGGCTATCAATTTTATTTCAACTATTATTAATATACGATTTTAT
GGGATAACTATAGAAAAGGTTCCTTTATTTGTTTGATCCGTATTAATTAC
TGCTGTATTATTACTTTTATCTCTTCCTGTTTTAGCGGGGGCTATTACTA
TATTATTAACTGATCGAAATTTTAATACT
>SEQ75
AGGACAACCAGGTAGATTTATTGGTGATGACCAATTATATAATGTGGTAG
TAACTGCTCATGCTTTTGTTATAATTTTTTTTATAGTAATACCAATCTTA
ATTGGTGGTTTTGGAAATTGACTAGTACCTTTAATGTTAGGGGCACCAGA
TATAGCTTTTCCTCGGATGAATAATTTAAGATTTTGGTTATTACCTCCTT
CTTTGTTACTTTTAGTAATTTCTAGAATAGTAGAAATGGGTGTGGGGGCT
GGTTGAACTGTATACCCTCCTCTAGCTAGATTAGAGGGACATGCCGGAAG
GTCAGTTGATTTCGCAATTTTTTCTTTGCATTTGGCGGGGGCCTCTTCAA
TTATAGGGGCTATCAATTTTATTTCAACTATTATTAATATACGATTTTAT
GGGATAACTATAGAAAAGGTTCCTTTATTTGTTTGATCCGTATTAATTAC
TGCTGTATTATTACTTTTATCTCTTCCTGTTTTAGCGGGGGCTATTACTA
TATTATTAACTGATCGAAATTTTAATACT
>SEQ80
AGGACAGCCAGGTAGATTTATTGGTGATGACCAATTATATAATGTGGTAG
TAACTGCTCATGCTTTTGTTATAATTTTTTTTATAGTAATACCAATTCTA
ATTGGTGGTTTTGGAAATTGATTGGTACCTTTAATGTTAGGGGCACCAGA
TATGGCTTTTCCTCGGATAAATAATTTAAGATTTTGGTTATTACCTCCTT
CTTTACTACTTTTAGTAATTTCTAGAATAGTGGAAATGGGAGTGGGGGCT
GGTTGAACTGTGTATCCTCCATTAGCTAGATTAGAGGGACATGCCGGAAG
ATCAGTTGATTTTGCAATTTTCTCTTTACATTTAGCAGGGGCTTCTTCAA
TTATAGGGGCTATTAATTTTATTTCAACTATTATTAATATACGATTTTAT
GGAATAACTATAGAAAAGGTTCCTTTATTTGTTTGATCTGTATTAATTAC
TGCTGTATTACTACTTTTATCTCTTCCTGTTTTAGCGGGGGCTATTACTA
TATTACTAACTGACCGAAATTTTAATACT
>SEQ82
AGGACAGCCAGGTAGATTTATTGGTGATGATCAATTATATAATGTGGTAG
TAACTGCTCATGCTTTTGTTATAATTTTTTTTATAGTAATACCAATCCTA
ATTGGTGGTTTTGGGAATTGATTGGTACCATTAATGTTAGGGGCACCAGA
TATGGCTTTTCCTCGGATAAATAATTTAAGATTTTGGTTATTACCTCCTT
CTTTACTACTTTTAGTAATTTCTAGAATAGTGGAAATGGGAGTGGGGGCT
GGTTGAACTGTATACCCTCCATTAGCTAGATTAGAGGGACATGCCGGAAG
ATCAGTTGATTTTGCAATTTTTTCTTTACATTTAGCAGGGGCTTCTTCAA
TTATAGGGGCTATTAATTTTATTTCAACTATTATTAATATACGATTTTAT
GGAATAACTATAGAAAAGGTTCCTTTATTTGTTTGATCTGTATTAATTAC
TGCTGTATTACTACTTTTATCTCTTCCTGTTTTAGCGGGGGCTATTACTA
TATTACTAACTGACCGAAATTTTAATACT
>SEQ83
AGGACAGCCAGGTAGATTTATTGGTGATGATCAATTATATAATGTGGTAG
TAACTGCTCATGCTTTTGTTATAATTTTTTTTATAGTAATACCAATCCTA
ATTGGTGGTTTTGGGAATTGATTGGTACCATTAATGTTAGGGGCACCAGA
TATGGCTTTTCCTCGGATAAATAATTTAAGATTTTGGTTATTACCTCCTT
CTTTACTACTTTTAGTAATTTCTAGAATAGTGGAAATGGGAGTGGGGGCT
GGTTGAACTGTATACCCTCCATTAGCTAGATTAGAGGGACATGCCGGAAG
ATCAGTTGATTTTGCAATTTTTTCTTTACATTTAGCAGGGGCTTCTTCAA
TTATAGGGGCTATTAATTTTATTTCAACTATTATTAATATACGATTTTAT
GGAATAACTATAGAAAAGGTTCCTTTATTTGTTTGATCTGTATTAATTAC
TGCTGTATTACTACTTTTATCTCTTCCTGTTTTAGCGGGGGCTATTACTA
TATTACTAACTGACCGAAATTTTAATACT
>SEQ84
AGGACAGCCAGGTAGATTTATTGGTGATGATCAATTATATAATGTGGTAG
TAACTGCTCATGCTTTTGTTATAATTTTTTTTATAGTAATACCAATCTTA
ATTGGTGGCTTTGGGAATTGATTGGTACCTTTAATGTTAGGAGCACCAGA
TATAGCTTTTCCTCGGATAAATAATTTAAGATTTTGGTTATTACCTCCTT
CTTTACTACTTTTAGTAATTTCTAGAATAGTGGAAATGGGGGTGGGGGCT
GGTTGAACTGTGTACCCTCCATTAGCTAGATTAGAGGGACATGCCGGAAG
ATCAGTTGATTTTGCAATTTTCTCTTTACATTTAGCAGGAGCTTCTTCAA
TTATAGGGGCTATTAATTTTATTTCAACTATTATTAATATACGATTTTAT
GGAATAACTATAGAAAAGGTTCCTTTATTTGTTTGATCTGTATTAATTAC
TGCTGTATTACTACTTTTGTCTCTTCCTGTTTTAGCGGGGGCTATTACTA
TATTATTAACTGACCGAAATTTTAATACT
>SEQ85
AGGACAGCCAGGTAGATTTATTGGTGATGATCAATTATATAATGTGGTAG
TAACTGCTCATGCTTTTGTTATAATTTTTTTTATAGTAATACCAATCCTA
ATTGGTGGTTTTGGGAATTGATTGGTACCATTAATGTTAGGGGCACCAGA
TATGGCTTTTCCTCGGATAAATAATTTAAGATTTTGGTTATTACCTCCTT
CTTTACTACTTTTAGTAATTTCTAGAATAGTGGAAATGGGAGTGGGGGCT
GGTTGAACTGTATACCCTCCATTAGCTAGATTAGAGGGACATGCCGGAAG
ATCAGTTGATTTTGCAATTTTCTCTTTACATTTAGCAGGGGCTTCTTCAA
TTATAGGGGCTATTAATTTTATTTCAACTATTATTAATATACGATTTTAT
GGAATAACTATAGAAAAGGTTCCTTTATTTGTTTGATCTGTATTAATTAC
TGCTGTATTACTACTTTTATCTCTTCCTGTTTTAGCGGGGGCTATTACTA
TATTACTAACTGACCGAAATTTTAATACT
>SEQ86
AGGACAGCCAGGTAGATTTATTGGTGATGATCAATTATATAATGTGGTAG
TAACTGCTCATGCTTTTGTTATAATTTTTTTTATAGTAATACCAATCTTA
ATTGGTGGCTTTGGGAATTGATTGGTACCTTTAATGTTAGGAGCACCAGA
TATAGCTTTTCCCCGGATAAATAATTTAAGATTTTGGTTATTACCTCCTT
CTTTACTACTTTTAGTAATTTCTAGAATAGTGGAAATGGGGGTGGGGGCT
GGTTGAACTGTGTACCCCCCATTAGCTAGATTAGAGGGACATGCCGGAAG
ATCAGTTGATTTTGCAATTTTCTCTTTACATTTAGCAGGAGCTTCTTCAA
TTATAGGGGCTATTAATTTTATTTCAACTATTATTAATATACGATTTTAT
GGAATAACTATAGAAAAGGTTCCTTTATTTGTTTGATCTGTATTAATTAC
TGCTGTATTACTACTTTTGTCTCTCCCTGTTTTAGCGGGGGCTATTACTA
TATTATTAACTGACCGAAATTTTAATACT
>SEQ87
AGGACAGCCAGGTAGATTTATTGGTGATGATCAAATATATAATGTGGTAG
TAACTGCTCATGCTTTTGTTATAATTTTTTTTATAGTAATACCAATCTTA
ATTGGTGGCTTTGGGAATTGATTGGTACCTTTAATGTTAGGAGCACCAGA
TATAGCTTTTCCTCGGATAAATAATTTAAGATTTTGGTTATTACCTCCTT
CTTTACTACTTTTAGTAATTTCTAGAATAGTGGAAATGGGGGTGGGGGCT
GGTTGAACTGTGTACCCTCCATTAGCTAGATTAGAGGGACATGCCGGAAG
ATCAGTTGATTTTGCAATTTTCTCTTTACATTTAGCAGGAGCTTCTTCAA
TTATAGGGGCTATTAATTTTATTTCAACTATTATTAATATACGATTTTAT
GGAATAACTATAGAAAAGGTTCCTTTATTTGTTTGATCTGTATTAATTAC
TGCTGTATTACTACTTTTGTCTCTTCCTGTTTTAGCGGGGGCTATTACTA
TATTATTAACTGACCGAAATTTTAATACT
>SEQ89
AGGACAGCCAGGTAGATTTATTGGTGATGATCAATTATATAATGTGGTAG
TAACTGCTCATGCTTTTGTTATAATTTTTTTTATAGTAATACCAATCTTA
ATTGGTGGCTTTGGGAATTGATTGGTACCTTTAATGTTAGGAGCACCAGA
TATAGCTTTTCCTCGGATAAATAATTTAAGATTTTGGTTATTACCTCCTT
CTTTACTACTTTTAGTAATTTCTAGAATAGTGGAAATGGGGGTGGGGGCT
GGTTGAACTGTGTACCCTCCATTAGCTAGATTAGAGGGACATGCCGGAAG
ATCAGTTGATTTTGCAATTTTCTCTTTACATTTAGCAGGAGCTTCTTCAA
TTATAGGGGCTATTAATTTTATTTCAACTATTATTAATATACGATTTTAT
GGAATAACTATAGAAAAGGTTCCTTTATTTGTTTGATCTGTATTAATTAC
TGCTGTATTACTACTTTTGTCTCTTCCTGTTTTAGCGGGGGCTATTACTA
TATTATTAACTGACCGAAATTTTAATACT
>SEQ90
AGGACAGCCAGGTAGATTTATTGGTGATGATCAATTATATAATGTGGTAG
TAACTGCTCATGCTTTTGTTATAATTTTTTTTATAGTAATACCAATCCTA
ATTGGTGGTTTTGGGAATTGATTGGTACCATTAATGTTAGGGGCACCAGA
TATGGCTTTTCCTCGGATAAATAATTTAAGATTTTGGTTATTACCTCCTT
CTTTACTACTTTTAGTAATTTCTAGAATAGTGGAAATGGGAGTGGGGGCT
GGTTGAACTGTATACCCTCCATTAGCTAGATTAGAGGGGCATGCCGGAAG
ATCAGTTGATTTTGCAATTTTCTCTTTACATTTAGCAGGGGCTTCTTCAA
TTATAGGGGCTATTAATTTTATTTCAACTATTATTAATATACGATTTTAT
GGAATAACTATAGAAAAGGTTCCTTTATTTGTTTGATCTGTATTAATTAC
TGCTGTATTACTACTTTTATCTCTTCCTGTTTTAGCGGGGGCTATTACTA
TATTACTAACTGACCGAAATTTTAATACT
>SEQ91
AGGACAGCCAGGTAGATTTATTGGTGATGATCAATTATATAATGTGGTAG
TAACTGCTCATGCTTTTGTTATAATTTTTTTTATAGTAATACCAATCTTA
ATTGGTGGCTTTGGGAATTGATTGGTACCTTTAATGTTAGGAGCACCAGA
TATAGCTTTTCCTCGGATAAATAATTTAAGATTTTGGTTATTACCTCCTT
CTTTACTACTTTTAGTAATTTCTAGAATAGTGGAAATGGGGGTGGGGGCT
GGTTGAACTGTGTACCCTCCATTAGCTAGATTAGAGGGACATGCCGGAAG
ATCAGTTGATTTTGCAATTTTCTCTTTACATTTAGCAGGAGCTTCTTCAA
TTATAGGGGCTATTAATTTTATTTCAACTATTATTAATATACGATTTTAT
GGAATAACTATAGAAAAGGTTCCTTTATTTGTTTGATCTGTATTAATTAC
TGCTGTATTACTACTTTTGTCTCTTCCTGTTTTAGCGGGGGCTATTACTA
TATTATTAACTGACCGAAATTTTAATACT
>SEQ92
AGGACAGCCAGGTAGATTTATTGGTGATGATCAATTATATAATGTGGTAG
TAACTGCTCATGCTTTTGTTATAATTTTTTTTATAGTAATACCAATCTTA
ATTGGTGGCTTTGGGAATTGATTGGTACCTTTAATGTTAGGAGCACCAGA
TATAGCTTTTCCCCGGATAAATAATTTAAGATTTTGGTTATTACCTCCTT
CTTTACTACTTTTAGTAATTTCTAGAATAGTGGAAATGGGGGTGGGGGCT
GGTTGAACTGTGTACCCCCCATTAGCTAGATTAGAGGGACATGCCGGAAG
ATCAGTTGATTTTGCAATTTTCTCTTTACATTTAGCAGGAGCTTCTTCAA
TTATAGGGGCTATTAATTTTATTTCAACTATTATTAATATACGATTTTAT
GGAATAACTATAGAAAAGGTTCCTTTATTTGTTTGATCTGTATTAATTAC
TGCTGTATTACTACTTTTGTCTCTCCCTGTTTTAGCGGGGGCTATTACTA
TATTATTAACTGACCGAAATTTTAATACT
>SEQ93
AGGACAACCAGGTAGATTTATTGGTGATGACCAATTATATAATGTGGTAG
TAACTGCTCATGCTTTTGTTATAATTTTTTTTATAGTAATACCTATCTTA
ATTGGTGGTTTTGGAAATTGACTAGTACCTTTAATGTTAGGAGCACCAGA
TATAGCTTTTCCTCGAATGAATAATTTAAGATTTTGGTTATTACCTCCTT
CTTTGTTACTTTTAGTAATTTCTAGAATAGTAGAAATGGGTGTGGGAGCT
GGTTGAACTGTATACCCTCCTCTAGCTAGATTGGAGGGACATGCCGGAAG
GTCAGTTGATTTCGCAATTTTTTCTTTGCATTTGGCGGGGGCCTCCTCAA
TTATAGGGGCTATCAATTTTATTTCAACTATTATTAATATACGATTTTAT
GGAATAACTATAGAAAAGGTTCCTTTATTTGTTTGATCCGTATTAATTAC
TGCTGTATTACTACTTTTATCTCTTCCTGTTTTAGCGGGGGCTATTACTA
TATTATTAACTGATCGAAATTTTAATACT
>SEQ94
AGGACAGCCAGGTAGATTTATTGGTGATGATCAATTATATAATGTGGTAG
TAACTGCTCATGCTTTTGTTATAATTTTTTTTATAGTAATACCAATCCTA
ATTGGTGGTTTTGGGAATTGATTGGTACCATTAATGTTAGGGGCACCAGA
TATGGCTTTTCCTCGGATAAATAATTTAAGATTTTGGTTATTACCTCCTT
CTTTACTACTTTTAGTAATTTCTAGAATAGTGGAAATGGGAGTGGGGGCT
GGTTGAACTGTATACCCTCCATTAGCTAGATTAGAGGGACATGCCGGAAG
ATCAGTTGATTTTGCAATTTTCTCTTTACATTTAGCAGGGGCTTCTTCAA
TTATAGGGGCTATTAATTTTATTTCAACTATTATTAATATACGATTTTAT
GGAATAACTATAGAAAAGGTTCCTTTATTTGTTTGATCTGTATTAATTAC
TGCTGTATTACTACTTTTATCTCTTCCTGTTTTAGCGGGGGCTATTACTA
TATTACTAACTGACCGAAATTTTAATACT
>SEQ97
AGGACAGCCAGGTAGATTTATTGGTGATGATCAATTATATAATGTGGTAG
TAACTGCTCATGCTTTTGTTATAATTTTTTTTATAGTAATACCAATCCTA
ATTGGTGGTTTTGGGAATTGATTGGTACCATTAATGTTAGGGGCACCAGA
TATGGCTTTTCCTCGGATAAATAATTTAAGATTTTGGTTATTACCTCCTT
CTTTACTACTTTTAGTAATTTCTAGAATAGTGGAAATGGGAGTGGGGGCT
GGTTGAACTGTATACCCTCCATTAGCTAGATTAGAGGGACATGCCGGAAG
ATCAGTTGATTTTGCAATTTTCTCTTTACATTTAGCAGGGGCTTCTTCAA
TTATAGGGGCTATTAATTTTATTTCAACTATTATTAATATACGATTTTAT
GGAATAACTATAGAAAAGGTTCCTTTATTTGTTTGATCTGTATTAATTAC
TGCTGTATTACTACTTTTATCTCTTCCTGTTTTAGCGGGGGCTATTACTA
TATTACTAACTGACCGAAATTTTAATACT
>SEQ98
AGGACAGCCAGGTAGATTTATTGGTGATGATCAATTATATAATGTGGTAG
TAACTGCTCATGCTTTTGTTATAATTTTTTTTATAGTAATACCAATCCTA
ATTGGTGGTTTTGGGAATTGATTGGTACCTTTAATGTTAGGGGCGCCAGA
TATGGCTTTTCCTCGGATAAATAATTTAAGATTTTGGTTATTACCTCCTT
CTTTACTACTTTTAGTAATTTCTAGAATAGTGGAAATGGGAGTGGGGGCT
GGTTGAACTGTATACCCTCCATTAGCTAGATTAGAGGGACATGCCGGAAG
ATCAGTTGATTTTGCAATTTTCTCTTTACATTTAGCAGGGGCTTCTTCAA
TTATAGGGGCTATTAATTTTATTTCAACTATTATTAATATACGATTTTAT
GGAATAACTATAGAAAAGGTTCCTTTATTTGTTTGATCTGTATTAATTAC
TGCTGTATTACTACTTTTATCTCTTCCTGTTTTAGCGGGGGCTATTACTA
TATTACTAACTGACCGAAATTTTAATACT
>SEQ99
AGGACAGCCAGGTAGATTTATTGGTGATGACCAATTATATAATGTGGTAG
TAACTGCTCATGCTTTTGTTATAATTTTTTTTATAGTAATACCAATCCTA
ATTGGTGGTTTTGGGAATTGATTGGTACCTTTAATGTTAGGGGCACCAGA
TATGGCTTTTCCTCGGATAAATAATTTAAGATTTTGGTTATTACCTCCTT
CTTTACTACTTTTAGTAATTTCTAGAATAGTGGAAATGGGAGTGGGGGCT
GGTTGAACTGTGTATCCTCCATTAGCTAGATTAGAGGGACATGCCGGAAG
ATCAGTTGATTTTGCAATTTTCTCTTTACATTTAGCAGGGGCTTCTTCAA
TTATAGGGGCTATTAATTTTATTTCAACTATTATTAATATACGATTTTAT
GGAATAACTATAGAAAAGGTTCCTTTATTTGTTTGATCTGTATTAATTAC
TGCTGTATTACTACTTTTATCTCTTCCTGTTTTAGCGGGGGCTATTACTA
TATTACTAACTGACCGAAATTTTAATACT
>SU00000263A
AGGACAGCCAGGTAGATTTATTGGTGATGATCAATTATATAATGTGGTAG
TAACTGCTCATGCTTTTGTTATAATTTTTTTTATAGTAATACCAATCCTA
ATTGGTGGTTTTGGTAATTGATTGGTACCTTTAATGTTAGGGGCACCAGA
TATGGCTTTTCCTCGGATAAATAATTTAAGATTTTGGTTATTACCTCCTT
CTTTACTACTTTTAGTAATTTCTAGAATAGTGGAAATGGGAGTGGGGGCT
GGTTGAACTGTGTACCCCCCATTAGCTAGATTAGAGGGACATGCCGGAAG
ATCAGTTGATTTTGCAATTTTCTCTTTACATTTAGCAGGGGCTTCTTCAA
TTATAGGGGCTATTAATTTTATTTCAACTATTATTAATATACGATTTTAT
GGAATAACTATAGAAAAGGTTCCTTTATTTGTTTGATCTGTATTAATTAC
TGCTGTATTACTACTTTTATCTCTTCCTGTTTTAGCGGGGGCTATTACTA
TATTACTAACTGACCGAAATTTTAATACT
>SU00000357A
AGGACAGCCAGGTAGATTTATTGGTGATGATCAATTATATAATGTGGTAG
TAACTGCTCATGCTTTTGTTATAATTTTTTTTATAGTAATACCAATCCTA
ATTGGTGGTTTTGGGAATTGATTGGTACCTTTAATGTTAGGGGCACCAGA
TATGGCTTTTCCTCGGATAAATAATTTAAGATTTTGGTTATTACCTCCTT
CTTTACTACTTTTAGTAATTTCTAGAATAGTGGAAATGGGAGTGGGGGCT
GGTTGAACTGTGTACCCTCCATTAGCTAGATTAGAGGGACATGCCGGAAG
ATCAGTTGATTTTGCAATTTTCTCTTTACATTTAGCAGGGGCTTCTTCAA
TTATAGGGGCTATTAATTTTATTTCAACTATTATTAATATACGATTTTAT
GGAATAACTATAGAAAAGGTTCCTTTATTTGTTTGATCTGTATTAATTAC
TGCTGTATTACTACTTTTATCTCTTCCTGTTTTAGCGGGGGCTATTACTA
TATTACTAACTGACCGAAATTTTAATACT
>SU00000687A
AGGACAGCCAGGTAGATTTATTGGTGATGATCAATTATATAATGTGGTAG
TAACTGCTCATGCTTTTGTTATAATTTTTTTTATAGTAATACCAATCCTA
ATTGGTGGTTTTGGAAATTGATTGGTACCTTTAATGTTAGGGGCACCAGA
TATGGCTTTTCCTCGGATAAATAATTTAAGATTTTGGTTATTACCTCCTT
CTTTACTACTTTTAGTAATTTCTAGAATAGTGGAAATGGGAGTGGGGGCT
GGTTGAACTGTGTACCCTCCATTAGCTAGATTAGAGGGACATGCCGGAAG
ATCAGTTGATTTTGCAATTTTCTCTTTACATTTAGCAGGGGCTTCTTCAA
TTATAGGGGCTATTAATTTTATTTCAACTATTATTAATATACGATTTTAT
GGAATAACTATAGAAAAGGTTCCTTTATTTGTTTGATCTGTATTAATTAC
TGCTGTATTACTACTTTTATCTCTTCCTGTTTTAGCGGGGGCTATTACTA
TATTACTAACTGACCGAAATTTTAATACT
>SU00000715A
AGGACAACCAGGTAGATTTATTGGTGACGATCAATTATATAATGTGGTAG
TGACTGCTCATGCTTTTGTTATAATTTTTTTTATAGTAATACCAATTCTA
ATTGGTGGTTTTGGGAATTGATTGGTACCTTTAATGTTAGGAGCACCAGA
TATGGCTTTTCCTCGTATAAATAATCTAAGATTTTGGTTATTGCCTCCTT
CTTTACTACTCTTAGTAATTTCTAGAATAGTGGAAATGGGTGTGGGGGCT
GGATGAACTGTGTATCCCCCATTAGCTAGATTAGAGGGGCATGCCGGAAG
ATCAGTTGATTTTGCAATTTTTTCTTTACATTTAGCAGGAGCCTCTTCAA
TTATAGGGGCTATTAATTTTATCTCAACTATTATTAATATACGATTTTAT
GGAATAACTATAGAAAAGGTTCCTTTATTTGTTTGATCTGTATTAATTAC
TGCTGTATTACTACTCTTATCTCTTCCTGTTTTAGCGGGGGCTATTACTA
TATTATTAACTGACCGAAATTTTAATACT
>SU00000919A
AGGACAGCCAGGTAGATTTATTGGTGATGATCAATTATATAATGTGGTAG
TAACTGCTCATGCTTTTGTTATAATTTTTTTTATAGTAATACCAATCCTA
ATTGGTGGTTTTGGGAATTGATTGGTACCTTTAATGTTAGGGGCACCAGA
TATGGCTTTTCCTCGGATAAATAATTTAAGATTTTGGTTATTACCTCCTT
CTTTACTACTTTTAGTAATTTCTAGAATAGTGGAAATGGGAGTGGGGGCT
GGTTGAACTGTGTACCCTCCATTAGCTAGATTAGAGGGGCATGCCGGAAG
ATCAGTTGATTTTGCAATTTTCTCTTTACATTTAGCAGGAGCTTCTTCAA
TTATAGGGGCTATTAATTTTATTTCAACTATTATTAATATACGATTTTAT
GGAATAACTATAGAAAAGGTTCCTTTATTTGTTTGATCTGTATTAATTAC
TGCTGTATTACTACTTTTATCTCTTCCTGTTTTAGCGGGGGCTATTACTA
TGTTACTAACTGACCGAAATTTTAATACT
>SU00000963A
AGGACAGCCAGGTAGATTTATTGGTGATGATCAATTATATAATGTGGTAG
TAACTGCTCATGCTTTTGTTATAATTTTTTTTATAGTAATACCAATCCTA
ATTGGTGGTTTTGGGAATTGATTGGTACCTTTAATGTTAGGGGCACCAGA
TATGGCTTTTCCTCGGATAAATAATTTAAGATTTTGGTTATTACCTCCTT
CTTTACTACTTTTAGTAATTTCTAGAATAGTGGAAATGGGAGTGGGGGCT
GGTTGAACTGTGTACCCTCCATTAGCTAGATTAGAGGGACATGCCGGAAG
ATCAGTTGATTTTGCAATTTTCTCTTTACATTTAGCAGGGGCTTCTTCAA
TTATAGGGGCTATTAATTTTATTTCAACTATTATTAATATACGATTTTAT
GGAATAACTATAGAAAAGGTTCCTTTATTTGTTTGATCTGTATTAATTAC
TGCTGTATTACTACTTTTATCTCTTCCTGTTTTAGCGGGGGCTATTACTA
TATTACTAACTGACCGAAATTTTAATACT
>SU00001014A
AGGACAACCAGGTAGATTTATTGGTGACGATCAATTATATAACGTGGTAG
TGACTGCTCATGCTTTTGTTATAATTTTTTTTATAGTAATACCAATTCTA
ATTGGTGGTTTTGGGAATTGATTGGTACCTTTAATGTTAGGAGCACCAGA
TATGGCTTTTCCTCGTATAAATAATCTAAGGTTTTGGTTATTGCCTCCTT
CTTTACTACTCTTAGTAATTTCTAGAATAGTGGAAATGGGTGTGGGGGCT
GGATGAACTGTGTATCCCCCATTAGCTAGATTAGAGGGGCATGCCGGGAG
ATCAGTTGATTTTGCAATTTTTTCTTTACATTTAGCAGGAGCCTCTTCAA
TTATAGGGGCTATTAATTTTATCTCAACTATTATTAATATACGATTTTAT
GGAATAACTATAGAAAAGGTTCCTTTATTTGTTTGATCTGTATTAATTAC
TGCTGTATTACTACTCTTATCTCTTCCTGTTTTAGCGGGGGCTATTACTA
TATTATTAACTGACCGAAATTTTAATACT
>SU00001015A
AGGACAACCAGGTAGATTTATTGGTGACGATCAATTATATAATGTGGTAG
TGACTGCTCATGCTTTTGTTATAATTTTTTTTATAGTAATACCAATTCTA
ATTGGTGGTTTTGGGAATTGATTGGTACCTTTAATGTTAGGAGCACCAGA
TATGGCTTTTCCTCGTATAAATAATCTAAGGTTTTGGTTATTGCCTCCTT
CTTTACTACTCTTAGTAATTTCTAGAATAGTGGAAATGGGTGTGGGGGCT
GGATGAACTGTGTATCCCCCATTAGCTAGATTAGAGGGGCATGCCGGGAG
ATCAGTTGATTTTGCAATTTTTTCTTTACATTTAGCAGGAGCCTCTTCAA
TTATAGGGGCTATTAATTTTATCTCAACTATTATTAATATACGATTTTAT
GGAATAACTATAGAAAAGGTTCCTTTATTTGTTTGATCTGTATTAATTAC
TGCTGTATTACTACTCTTATCTCTTCCTGTTTTAGCGGGGGCTATTACTA
TATTATTAACTGACCGAAATTTTAATACT
>SU00001025A
AGGACAGCCAGGTAGATTTATTGGTGATGATCAATTATATAATGTGGTAG
TAACTGCTCATGCTTTTGTTATAATTTTTTTTATAGTAATACCAATCCTA
ATTGGTGGTTTTGGGAATTGATTGGTACCTTTAATGTTAGGGGCACCAGA
TATGGCTTTTCCTCGGATAAATAATTTAAGATTTTGGTTATTACCTCCTT
CTTTACTACTTTTAGTAATTTCTAGAATAGTGGAAATGGGAGTGGGGGCT
GGTTGAACTGTGTACCCTCCATTAGCTAGATTAGAGGGACATGCCGGAAG
ATCAGTTGATTTTGCAATTTTCTCTTTACATTTAGCAGGGGCTTCTTCAA
TTATAGGGGCTATTAATTTTATTTCAACTATTATTAATATACGATTTTAT
GGAATAACTATAGAAAAGGTTCCTTTATTTGTTTGATCTGTGTTAATTAC
TGCTGTATTACTACTTTTATCTCTTCCTGTTTTAGCGGGGGCTATTACTA
TATTACTAACTGACCGAAATTTTAATACT
>SU00001045A
AGGACAGCCAGGTAGATTTATTGGTGATGATCAATTATATAATGTGGTAG
TAACTGCTCATGCTTTTGTTATAATTTTTTTTATAGTAATACCAATCCTA
ATTGGTGGTTTTGGGAATTGATTGGTACCTTTAATGTTAGGGGCACCAGA
TATGGCTTTTCCTCGGATAAATAATTTAAGATTTTGGTTATTACCTCCTT
CTTTACTACTTTTAGTAATTTCTAGAATAGTGGAAATGGGAGTGGGGGCT
GGTTGAACTGTGTACCCCCCATTAGCTAGATTAGAGGGACATGCCGGAAG
ATCAGTTGATTTTGCAATTTTCTCTTTACATTTAGCAGGGGCTTCTTCAA
TTATAGGGGCTATTAATTTTATTTCAACTATTATTAATATACGATTTTAT
GGAATAACTATAGAAAAGGTTCCTTTATTTGTTTGATCTGTATTAATTAC
TGCTGTATTACTACTTTTATCTCTTCCTGTTTTAGCGGGGGCTATTACTA
TATTACTAACTGACCGAAATTTTAATACT
>SU00001062A
AGGACAGCCAGGTAGATTTATTGGTGATGATCAATTATATAATGTGGTAG
TAACTGCTCATGCTTTTGTTATAATTTTTTTTATAGTAATACCAATCCTA
ATTGGTGGTTTTGGGAATTGATTGGTACCTTTAATGTTAGGGGCACCAGA
TATGGCTTTTCCTCGGATAAATAATTTAAGATTTTGGTTATTACCTCCTT
CTTTACTACTTTTAGTAATTTCTAGAATAGTGGAAATGGGAGTGGGGGCT
GGTTGAACTGTGTACCCTCCATTAGCTAGATTAGAGGGACATGCCGGAAG
ATCAGTTGATTTTGCAATTTTCTCTTTACATTTAGCAGGGGCTTCTTCAA
TTATAGGGGCTATTAATTTTATTTCAACTATTATTAATATACGATTTTAT
GGAATAACTATAGAAAAGGTTCCTTTATTTGTTTGATCTGTATTAATTAC
TGCTGTATTACTACTTTTATCTCTTCCTGTTTTAGCGGGGGCTATTACTA
TATTACTAACTGACCGAAATTTTAATACT
>SU00001099A
AGGACAGCCAGGTAGATTTATTGGTGATGATCAATTATATAATGTGGTAG
TAACTGCTCATGCTTTTGTTATAATTTTTTTTATAGTAATACCAATCCTA
ATTGGTGGTTTTGGGAATTGATTGGTACCTTTAATGTTAGGGGCACCAGA
TATGGCTTTTCCTCGGATAAATAATTTAAGATTTTGGTTATTACCTCCTT
CTTTACTACTTTTAGTAATTTCTAGAATAGTGGAAATGGGAGTGGGGGCT
GGTTGAACTGTGTACCCTCCATTAGCTAGATTAGAGGGGCATGCCGGAAG
ATCAGTTGATTTTGCAATTTTCTCTTTACATTTAGCAGGAGCTTCTTCAA
TTATAGGGGCTATTAATTTTATTTCAACTATTATTAATATACGATTTTAT
GGAATAACTATAGAAAAGGTTCCTTTATTTGTTTGATCTGTATTAATTAC
TGCTGTATTACTACTATTATCTCTTCCTGTTTTAGCGGGGGCTATTACTA
TGTTACTAACTGACCGAAATTTTAATACT
>SU00001123A
AGGACAACCAGGTAGATTTATTGGTGACGATCAATTATATAATGTGGTAG
TGACTGCTCATGCTTTTGTTATAATTTTTTTTATAGTAATACCAATTCTA
ATTGGTGGTTTTGGGAATTGATTGGTACCTTTAATGTTAGGAGCACCAGA
TATGGCTTTTCCTCGTATAAATAATCTAAGATTTTGGTTATTGCCTCCTT
CTTTACTACTCTTAGTAATTTCTAGAATAGTGGAAATGGGTGTGGGGGCT
GGATGAACTGTGTATCCCCCATTAGCTAGATTAGAGGGGCATGCCGGAAG
ATCAGTTGATTTTGCAATTTTTTCTTTACATTTAGCAGGAGCCTCTTCAA
TTATAGGGGCTATTAATTTTATCTCAACTATTATTAATATACGATTTTAT
GGAATAACTATAGAAAAGGTTCCTTTATTTGTTTGATCTGTATTAATTAC
TGCTGTATTACTACTCTTATCTCTTCCTGTTTTAGCGGGGGCTATTACTA
TATTATTAACTGACCGAAATTTTAATACT
>SU00001138A
AGGACAGCCAGGTAGATTTATTGGTGATGATCAATTATATAATGTGGTAG
TAACTGCTCATGCTTTTGTTATAATTTTTTTTATAGTAATACCAATCCTA
ATTGGTGGTTTTGGGAATTGATTGGTACCTTTAATGTTAGGGGCACCAGA
TATAGCTTTTCCTCGGATAAATAATTTAAGATTTTGGTTATTACCTCCTT
CTTTACTACTTTTAGTAATTTCTAGAATAGTGGAAATGGGAGTGGGGGCT
GGTTGAACTGTGTACCCTCCATTAGCTAGATTAGAGGGACATGCCGGAAG
ATCAGTTGATTTTGCAATTTTCTCTTTACATTTAGCAGGGGCTTCTTCAA
TTATAGGGGCTATTAATTTTATTTCAACTATTATTAATATACGATTTTAT
GGAATAACTATAGAAAAGGTTCCTTTATTTGTTTGATCTGTTTTAATTAC
TGCTGTATTACTACTTTTATCTCTTCCTGTTTTAGCGGGGGCTATTACTA
TATTACTAACTGACCGAAATTTTAATACT
>SU00001144A
AGGACAACCAGGTAGATTTATTGGTGACGATCAATTATATAATGTGGTAG
TGACTGCTCATGCTTTTGTTATAATTTTTTTTATAGTAATACCAATTCTA
ATTGGTGGTTTTGGGAATTGATTGGTACCTTTAATGTTAGGAGCACCAGA
TATGGCTTTTCCTCGTATAAATAATCTAAGATTTTGGTTATTGCCTCCTT
CTTTACTACTCTTAGTAATTTCTAGAATAGTGGAAATGGGTGTGGGGGCT
GGATGAACTGTGTATCCCCCATTAGCTAGATTAGAGGGGCATGCCGGAAG
ATCAGTTGATTTTGCAATTTTTTCTTTACATTTAGCAGGAGCCTCTTCAA
TTATAGGGGCTATTAATTTTATCTCAACTATTATTAATATACGATTTTAT
GGAATAACTATAGAAAAGGTTCCTTTATTTGTTTGATCTGTATTAATTAC
TGCTGTATTACTACTCTTATCTCTTCCTGTTTTAGCGGGGGCTATTACTA
TATTATTAACTGACCGAAATTTTAATACT
>SU00001234A
AGGACAGCCAGGTAGATTTATTGGTGATGATCAATTATATAATGTGGTAG
TAACTGCTCATGCTTTTGTTATAATTTTTTTTATAGTAATACCAATCCTA
ATTGGTGGTTTTGGGAATTGACTGGTACCTTTAATGTTAGGGGCACCAGA
TATGGCTTTTCCTCGGATAAATAATTTAAGATTTTGGTTATTACCCCCTT
CTTTACTACTTTTAGTAATTTCTAGAATAGTGGAAATGGGAGTGGGGGCT
GGTTGAACTGTGTACCCTCCATTAGCTAGATTAGAGGGGCATGCCGGAAG
ATCAGTTGATTTTGCAATTTTTTCTTTACATTTAGCAGGAGCTTCTTCAA
TTATAGGGGCTATTAATTTTATTTCAACTATTATTAATATACGATTTTAT
GGAATAACTATAGAAAAGGTTCCTTTATTTGTTTGATCTGTATTAATTAC
TGCTGTATTACTTCTTTTATCTCTTCCTGTTTTAGCGGGGGCTATTACTA
TGTTACTAACTGACCGAAATTTTAATACT
>SU00001248A
AGGACAGCCAGGTAGATTTATTGGTGATAATCAATTATATAATGTGGTAG
TAACTGCTCATGCTTTTGTTATAATTTTTTTTATAGTAATACCAATCCTA
ATTGGTGGTTTTGGGAATTGATTGGTACCTTTAATGTTAGGGGCACCAGA
TATGGCTTTTCCTCGGATAAATAATTTAAGATTTTGGTTATTACCTCCTT
CTTTACTACTTTTAGTAATTTCTAGAATAGTGGAAATGGGAGTGGGGGCT
GGTTGAACTGTGTACCCTCCATTAGCTAGATTAGAGGGACATGCCGGAAG
ATCAGTTGATTTTGCAATTTTCTCTTTACATTTAGCAGGGGCTTCTTCAA
TTATAGGGGCTATTAATTTTATTTCAACTATTATTAATATACGATTTTAT
GGAATAACTATAGAAAAGGTTCCTTTATTTGTTTGATCTGTATTAATTAC
TGCTGTATTACTACTTTTATCTCTTCCTGTTTTAGCGGGGGCTATTACTA
TATTACTAACTGACCGAAATTTTAATACT
>SU00001258A
AGGACAGCCAGGTAGATTTATTGGTGATGATCAATTATATAATGTGGTAG
TAACTGCTCATGCTTTTGTTATAATTTTTTTTATAGTAATACCAATCCTA
ATTGGTGGTTTTGGGAATTGACTGGTACCTTTAATGTTAGGGGCACCAGA
TATGGCTTTTCCTCGGATAAATAATTTAAGATTTTGGTTATTGCCTCCTT
CTTTACTACTTTTAGTAATTTCTAGAATAGTGGAAATGGGAGTGGGGGCT
GGTTGAACTGTGTACCCTCCATTAGCTAGATTAGAGGGGCATGCCGGAAG
ATCAGTTGATTTTGCAATTTTCTCTTTACATTTAGCAGGAGCTTCTTCAA
TTATAGGGGCTATTAATTTTATTTCAACTATTATTAATATACGATTTTAT
GGAATAACTATAGAAAAGGTTCCTTTATTTGTTTGATCTGTATTAATTAC
TGTTGTATTACTACTTTTATCTCTTCCTGTTTTAGCGGGGGCTATTACTA
TGTTACTAACTGACCGAAATTTTAATACT
>SU00001339A
AGGACAGCCAGGAAGATTTATTGGTGATGATCAATTATATAATGTGGTAG
TAACTGCTCATGCTTTTGTTATAATTTTTTTTATAGTAATACCAATCCTA
ATTGGTGGTTTTGGAAATTGATTGGTACCTTTAATGTTAGGGGCACCAGA
TATGGCTTTTCCTCGGATAAATAATTTAAGATTTTGGTTATTACCTCCTT
CTTTACTACTTTTAGTAATTTCTAGAATAGTGGAAATGGGAGTGGGGGCT
GGTTGAACTGTGTACCCCCCATTAGCTAGATTAGAGGGACATGCCGGAAG
ATCAGTTGATTTTGCAATTTTCTCTTTACATTTAGCAGGGGCTTCTTCAA
TTATAGGGGCTATTAATTTTATTTCAACTATTATTAATATACGATTTTAT
GGAATAACTATAGAAAAGGTTCCTTTATTTGTTTGATCTGTATTAATTAC
TGCTGTATTACTACTTTTATCTCTTCCTGTTTTAGCGGGGGCTATTACTA
TATTACTAACTGACCGAAATTTTAATACT
>TCI00003904A
AGGACAACCAggtagattTATTGGTGACGATCAATTATATAATGTGGTAG
TGACTGCTCATGCTTTTGTTATAATTTTTTTTATAGTAATACCAATTCTA
ATTGGTGGTTTTGGGAATTGATTGGTACCTTTAATGTTAGGAGCACCAGA
TATGGCTTTTCCTCGTATAAATAATCTAAGATTTTGGTTATTACCTCCTT
CTTTACTACTCTTAGTAATTTCTAGAATAGTGGAAATGGGTGTGGGGGCT
GGATGAACTGTGTATCCCCCATTAGCTAGATTAGAGGGGCATGCCGGAAG
ATCAGTTGATTTTGCAATTTTTTCTTTACATTTAGCAGGAGCCTCTTCAA
TTATAGGGGCTATTAATTTTATCTCAACTATTATTAATATACGATTTTAT
GGGATAACTATAGAAAAGGTTCCTTTATTTGTTTGATCTGTATTAATTAC
TGCTGTATTACTACTCTTATCTCTTCCTGTTTTAGCGGGGGCTATTACTA
TATTATTAACTGACCGAAATTTTAATACT
>TCI00004611A
aggacaACCAGgtagattTAttGGtgAcgATCAATTATATAATGTGGTAG
TGACTGCTCATGCTTTTGTTATAATTTTTTTTATAGTAATACCAATTCTA
ATTGGTGGTTTTGGGAATTGATTGGTACCTTTAATGTTAGGAGCACCAGA
TATGGCTTTTCCTCGTATAAATAATCTAAGATTTTGGTTATTACCTCCTT
CTTTACTACTCTTAGTAATTTCTAGAATAGTGGAAATGGGTGTGGGGGCT
GGATGAACTGTGTATCCCCCATTAGCTAGATTAGAGGGGCATGCCGgAag
ATCAGTTGATTTTGCAATTTTTTCTTTACATTTAGCAGGAGCCTCTTCAA
TTATAGGGGCTATTAATTTTATCTCAACTATTATTAATATACGATTTTAT
GGGATAACTATAGAAAAGGTTCCTTTATTTGTTTGATCTGTATTAATTAC
TGCTGTATTACTACTCTTATCTCTTCCTGTTTTAGCGGGGGCTATTACTA
TATTATTAACTGACCGAAATTTTAATACT
>TCI00004648A
AGGACAACCAGGtagATTTATTGGTGACGATCAATTATATAATGTGGTAG
TGACTGCTCATGCTTTTGTTATAATTTTTTTTATAGTAATACCAATTCTA
ATTGGTGGTTTTGGGAATTGATTGGTACCTTTAATGTTAGGAGCACCAGA
TATGGCTTTTCCTCGTATAAATAATCTAAGATTTTGGTTATTACCTCCTT
CTTTACTACTCTTAGTAATTTCTAGAATAGTGGAAATGGGTGTGGGGGCT
GGATGAACTGTGTATCCCCCATTAGCTAGATTAGAGGGGCATGCCGGAAG
ATCAGTTGATTTTGCAATTTTTTCTTTACATTTAGCAGGAGCCTCTTCAA
TTATAGGGGCTATTAATTTTATCTCAACTATTATTAATATACGATTTTAT
GGGATAACTATAGAAAAGGTTCCTTTATTTGTTTGATCTGTATTAATTAC
TGCTGTATTACTACTCTTATCTCTTCCTGTTTTAGCGGGGGCTATTACTA
TATTATTAACTGACCGAAATTTTAATACT
>TCI00006129A
AGGACAACCAGgtagATTTATTGGTGACGATCAATTATATAATGTGGTAG
TGACTGCTCATGCTTTTGTTATAATTTTTTTTATAGTAATACCAATTCTA
ATTGGTGGTTTTGGGAATTGATTGGTACCTTTAATGTTAGGAGCACCAGA
TATGGCTTTTCCTCGTATAAATAATCTAAGATTTTGGTTATTACCTCCTT
CTTTATTACTCTTAGTAATTTCTAGAATAGTGGAAATGGGTGTGGGGGCT
GGATGAACTGTGTATCCCCCATTAGCTAGATTAGAGGGGCATGCCGGAAG
ATCAGTTGATTTTGCAATTTTTTCTTTACATTTAGCAGGAGCCTCTTCAA
TTATAGGGGCTATTAATTTTATCTCAACTATTATTAATATACGATTTTAT
GGGATAACTATAGAAAAGGTTCCTTTATTTGTTTGATCTGTATTAATTAC
TGCTGTATTACTACTCTTATCTCTTCCTGTTTTAGCGGGGGCTATTACTA
TATTATTAACTGACCGAAATTTTAATACT
>Mmilitaris_DR_784448
CATGCATTTGWAATAATTTTTTTTATAGTAATACCTATTTTAATTGGGGG
ATTTGGAAATTGGTTGGTTCCTTTAATATTGGGAGCTCCTGATATGGCTT
TTCCTCGAATAAATAATTTAAGGTTTTGGCTACTTCCCCCTTCCTTGTTA
ATGTTAGTAATTTCTTCTATAGTAGAAATAGGAGTAGGAGCGGGATGAAC
AATTTATCCTCCCTTAGCTTCTTTAGAAGGGCATAGAGGAAGTTCAGTTG
ATTTTGCTATTTTTTCTCTTCATTTAGCTGGGGCTTCTTCAATTATGGGT
GCTATTAACTTTATTAGAACTATTATAAATATGCGAATATTAGGGATATC
TATAGACAAGGTTCCTTTGTTTGTTTGATCTGTTTTGATTACAGCTATTT
TATTACTTTTATCCTTACCAGTTTTAGCAGGGGCTATTACTATATTATTA
ACGGATCGAAATTTTAACACT
>Mmilitaris_DR_784503
AGGACAGCCAGGAAGATTTATGGGGGATGATCAATTATATAATGTAATTG
TGACTGCTCATGCATTTGTAATAATTTTTTTTATAGTAATACCTATTTTA
ATTGGGGGGTTTGGAAATTGGTTGGTTCCTTTAATATTGGGAGCTCCTGA
TATGGCTTTTCCTCGAATAAATAATTTAAGGTTTTGGCTACTTCCCCCCT
CCTTGTTAATATTAGTAATTTCTTCTATAGTAGAAATAGGAGTAGGAGCG
GGATGAACAATTTATCCTCCTTTAGCTTCTTTAGAAGGGCATAGAGGAAG
TTCAGTTGATTTTGCTATTTTTTCTCTTCATTTAGCTGGGGCTTCTTCAA
TTATAGGTGCTATTAATTTTATTAGAACTATTATAAATATGCGAATATTA
GGAATATCTATAGAGAAGGTTCCTTTGTTTGTTTGATCTGTTTTGATTAC
AGCTATCTTATTACTTTTATCCTTACCAGTTTTAGCAGGGGCAATTACTA
TATTATTAACAGATCGAAATTTTAACACT
