# Supplementary material for: Phylogeography of the widespread Caribbean spiny orb weaver Gasteracantha cancriformis
Source: PeerJ. 2020 Apr 30;8:e8976. doi: 10.7717/peerj.8976 (PMC7196328; doi:10.7717/peerj.8976)
Supplement: Supplemental Information 10 [file peerj-08-8976-s010.fasta]

>JA00003644A
GCCGCAGAAATTTAACTGTGCTAAGGTAGCATAATCATTAGCTCTTTAAT
TAAGAGCTCGTATGAAAGGTTAAACATTATATATACTATAACCTTTTTAA
TAAATCAAAATTTAATTAAGAATCAAAATGTTCTTATTATATAAATAGAC
GATAAGACCCTATTGAACTTTACTTTAGTTTAaCTGGGGCAGTTAACTAA
TAATAATCTTAATTAACCTCTTTTTATAAAAATCCAATCTATTTGAATTT
gaAtaAgtTACCATAGGgAtaacagcGTAatttgtttctaaagttcttAt
ttaAaaacaagATTgcgacctcgaTGTTGAatt
>CU00784364
cgCCTgtttaccaaaaacatttCTTAATATTTTATTAttaAGtataACCT
GCTCAaTGACCAATTTAATAGCCGCAGAAATTTAACTGTGCTAAGGTAGC
ATAATCATTAGCTCTTTAATTAAGAGCTCGTATGAAAGGTTAAACATTAT
ATATACTATAACCTTTTTAATAAATCAAAATTTAATTAAGAATCAAAATG
TTCTTATTATATAAATAGACGATAAGACCCTATTGAACTTTACTTTAGTT
taacTGGGGCAGTTAACTAATAATAATCTTAATTAACCTCTTTTTATAAA
AATCCAATCTATTtgaatttgaataagttaccataGGgAtaacagcGTaa
tttgtttctaaagttcttattTAAaaacaagattgcgacctcgatgttga
a
>PR00392969
accaaaaACATTtCTtAATATTTTATTATTAAGTATaACCTGCTCAATGG
TCAATTtaaTAGCCGCAGAAATTTAACTGTGCTAAGGTAGCATAATCATT
AGCTCTTTAATTAAGAGCTCGTATGAAAGGTTAAACATTATATATACTAT
AACCTTTTTTAATAAATCAAAATTTAATTAAGAATCAAAATGTTCTTATT
ATATAAATAGACGATAAGACCCTATTGAACTTTACTTTAGTTTAACTGGG
GCAGTTAACTAATAATAATCTTAATTAACCTCTTTTTATAAAAATCCAAT
CTATTTGAATTTGAATAAGTTACCATAGGGATAACAGCGTAATTTGTTTC
TAAAGTTCTTATTTAAAAACaAGATTGCGACCTCGATGTTGAATTAGTGT
CACTTTTTAAATGCAACAATTTTAAAAGTAGGTCTGTTCGACCTTTAAAA
CATTACATGaTctgagttcaaAccgg
>HI00784870
cgcctgttctccaaaaacaTTTCTTAATATTTTATTATTAAGTATAACCT
GCTCAATGATCAATTTAATAGCCGCAGAAATTTAACTGTGCTAAGGTAGC
ATAATCATTAGCTCTTTAATTAAGAGCTCGTATGAAAGGTTAAACATTAT
ATATACTATAACCTTTTTAATAAATCAAAATTTAATTAAGAATCAAAATG
TTCTTATTATATAAATAGACGATAAGACCCTATTGAACTTTACTTTAGTT
TAACTGGGGCAGTTAACTAATAATAATCTTAATTAACCTCTTTTTATAAA
AATCCAATCTATTTGAATTTGAATAAGTTACCATAGGGAtaacagcGTAA
TttgtttctaaggttCTTATttAAaaacaagatTgcgacctcgATGttga
atta
>HI00785264
aaAAACATTTCTTAATATTTTATTATTAAGTATAGCCTGCTCAATGATCA
ATTTAATAGCCGCAGAAATTTAACTGTGCTAAGGTAGCATAATCATTAGC
TCTTTAATTAAGAGCTCGTATGAAAGGTTAAACATTATATATACTATAAC
CTTTTTAATAAATCAAAATTTAATTAAGAATCAAAATGTTCTTATTATAT
AAATAGACGATAAGACCCTATTGAACTTTACTTTAGTTTAACTGGGGCAG
TTAACTAATAATAATCTTAATTAACCTCTTTTTATAAAAATCCAATCTAT
TTGAATTTGAATAAGTTACCataGGgAtaacagcGTAATTTGtttctaaa
gttCTTATTTAAaaacaagaTtgcgacctcgaTGTTGAAttagtgtactt
ttaa
>HI00785327
gctCAATGGTCAatttaatAGCCGCAGaaATTTAaCTGTGCTAAGGTAGC
ATAATCATTAGCTCTTTAATTAAGAGCTCGTATGAAAGGTTAAACATtAT
ATATACTATAACCTTTTTTAATAAATCAAAATTTAATTAAGAATCAAAAT
GTTCTTATTATATAAATAGACGATAAGACCCTATTGAACTTTACTTTAGt
TTAACTGGGGCAGTTAACTAATAATAATCTTAATTAACCTCTTTTTATAA
AAATCCAATCTATTTGAATTTGAATAAGTTACCATAGGGATAACAGCGTA
ATTTGTTTCTAAAGTTCTTATTTAAAAACAAGATTGCGACCTCGAtGTTG
AATTAGtGtcactttttaAatgcaacaattttaaaagtaggtctgttcga
ccttTAAaacATTacatgatct
>HI00785333
AATgatCAATTTAATAGCCGCAGAAATTTAACTGTGCTAAGGTAGCATAA
TCATTAGCTCTTTAATTAAGAGCTCGTATGAAAGGTTAAACATTATATAT
ACTATAACCTTTTTAATAAATCAAAATTTAATTAAGAATCAAAATGTTCT
TATTATATAAATAGACGATAAGACCCTATTGAACTTTACTTTAGTTTAAC
TGGGGCAGTTAACTAATAATAATCTTAATTAACCTCTTTTTATAAAAATC
CAATCTATTTGAATTTGAATAAGTTACCATAGGGATAACAGCGTAATTTG
TTTCtaaAGTTCTTATTTAAAAACAAGATTGCGaCCTCGATGTtGAATTa
gtgttacttTTTAAATGcaacaatttttaaagtaggtctgttcgaccttt
aaaacat
>MO00785579
caaaaacatttcttaatattttattattaagtMKaacctgctcaaTGAtC
aAtttaataGCCGCAGAAATTTAaCTGTGCTaAGGTAGCATAATCATTAG
CTCTTTAATTAAGAGCTCGTATGAAAGGTTAAACATTATATATACTATAA
CCTTTTTAATAAATCAAAATTTAATTAAGAATCAAAATGTTCTTATTATA
TAAATAGACGATAAGACCCTATTGAACTTTACTTTAGTTTAACTGGGGCA
GTTAACTAATAATAATCTTAATTAACCTCTTTTTATAAAAATCCAATCTA
TTTGAATTTGAATAAGTTACCATAGGGATAACAGCGTAATTTGTTTCTAA
AGTTCTTATTTAAAAACAAGATTGCgACCTCGATGTTGAATTAGTGTTAC
TTTTTAAATGCAACAATTTTAAAAGTAGGTCTGTTCGACCTTTAAAACAT
TACAtgatctgagttcaaaccgg
>HI00785653
accaAAAACATTTCTTAATATTTTATTATTAAGTATAACCTGCTCAATGG
TCAATTTAATAGCCGCAGAAATTTAACTGTGCTAAGGTAGCATAATCATT
AGCTCTTTAATTAAGAGCTCGTATGAAAGGTTAAACATTATATATACTAT
AACCTTTTTTAATAAATCAAAATTTAATTAAGAATCAAAATGTTCTTATT
ATATAAATAGACGATAAGACCCTATTGAACTTTACTTTAGTTTAACTGGG
GCAGTTAACTAATAATAATCTTAATTAACCTCTTTTTATAAAAATCCAAT
CTATTTGAATTTGAATAAGTTACCATAGGGATAACAGCGTAATTTGTTTC
TAAAGTTCTTATTTAAAAACAAGATTGCGACCTCGATGTTGAATTAGTGT
CACTTTTTAAATGCAACAATTTTAAAAGTAGGTCTGTTCGACCTTTAAAA
CATTacatgaTctgagttcaaaCcgg
>HI00787054
aaAAACAttTCTTAATATTTTATTATTAAGTATAACCTGCTCAATGATCA
ATTTAATAGCCGCAGAAATTTAACTGTGCTAAGGTAGCATAATCATTAGC
TCTTTAATTAAGAGCTCGTATGAAAGGTTAAACATTATATATACTATAAC
CTTTTTAATAAATCAAAATTTAATTAAGAATCAAAATGTTCTTATTATAT
AAATAGACGATAAGACCCTATTGAACTTTACTTTAGTTTAACTGGGGCAG
TTAACTAATAATAATCTTAATTAACCTCTTTTTATAAAAATCCAATCTAT
TTGAATTTGAATAAGTTACCATAGGGATAACAGCGTAATttgTTTctaag
gttCTTATttaAaaacaagaTTgcgacctcgATGttgaattagtgttctt
ttaaatgc
>JA00003414A
acatttcTtAATATTTTATTATTAAGtataaCCTGCTCAATGACCAATTT
AATAGCCGCAGAAATTTAACTGTGCTAAGGTAGCATAATCATTAGCTCTT
TAATTAAGAGCTCGTATGAAAGGTTAAACATTATATATACTATAACCTTT
TAATAAATCAAAATTTAATTAAGAATCAAAATGTTCTTATTATATAAATA
GACGATAAGACCCTATTGAACTTTACTTTAGTTTAACTGGGGCAGTTAAC
TAATAATAATCTTAATTAACCTCTTTTTATAAAAATCCAATCTATTTGAa
tttgaataagttaccatagggAtaacAGCGTAatttgtttcaagagttct
tatttaAaaacaagattgcgacctcgatgttgaa
>JA00003433A
accaaaaacatttCTTAATATTTTATTATTAAGTATAACCTGCTCAATGA
CCAATTTAATAGCCGCAGAAATTTAACTGTGCTAAGGTAGCATAATCATT
AGCTCTTTAATTAAGAGCTCGTATGAAAGGTTAAACATTATATATACTAT
AACCTTTTTAATAAATCAAAATTTAACTAAGAATCAAAATGTTCTTATTA
TATAAATAGACGATAAGACCCTATTGAACTTTACTTTAGTTTAACTGGGG
CAGTTAACTAATAATAATCTTAATTAACCTCTTTTTATAAAAATCCAATC
TATTTGAATTTGAATAAGTTACCATAGGGATAACAGCGTAatttgtttct
aaagttcttatttaaaaacaagATTGcgaCCTCgaTGttgaattagt
>LA00000131A
aaaacatttcttaatattttattatcaagWataacctgctcaatgatcaa
tttaatagccgcagaaatttaactgtgctaaggtagcataatcattagct
ctttaattaagagctcgtatgaaaggttaaacattatatatactataacc
tttttaataaatcaaaatttaattaagaatcaaaatgttcttattatata
aatagacgataagaccctattgaactttactttagtttatctggggcagt
tAACTAaTaATAAtcttAAttaa
>LA00000484A
aaaaacatttcTTaatatTTTATTATTaagtataacCtgctcaaTGatcA
ATTTAATAGCCGCAGAAATTTAACTGTGCTAAGGtagCATAATCATTAGC
TCTTTAATTAAGAGCTcGTMTGAAAGGTTAAACATTATATATACTATAAC
CTTTTTAATAAATCAAAATTTAATTAAGAATCAAAATGTTCTTATTATAT
AAATAGACGATAAGACCCTATTGAACTTTACTTTAGTTTAACTGGGGCAG
TTAACTAATAATAATCTTAATTAACCTCTTTTTATAAAAATCCAATCTat
tTGAATTTGAATAAGTTAccataGGgAtaacAgcGTAatttgtttctaaa
gttcttAtttaAaaacaagaTtgcgacctcgaTgttgaattagtgtcact
tttaaa
>LA00001163A
aaaaacatttcttaatatTTtatTattaagtataacctgctcaatgaTCa
AtttaatAGCCGCAgaaatTTAaCTGTGCTAAGGTaGCATAATCATTAGC
TCTTTAATTAAGAGCTCGTATGAAAGGTTAAACATTATATATACTaTAAC
CTTTTTAATAAATCAAAATTTAATTAAGAATCAAAATGTTCTTATTATAT
AAATAGACGATAAGACCCTATTGAACTTTACTTTAGTTTAACTGGGGCAG
TTAACTAATAATAATCTTAATTAACCTCTTTTTATAAAAATCCAATCTAT
TTGAATTTGAATAAGTTACCATAGGGATAACAGCGTAATTTGTTTCTAAA
GTTCTTATTTAAAAACAAGATTGCGACCTCGATGTTGAATTagtgtttcT
TTttaAATGCAACaattttaaaagtaGGTCTGttcgacctttaaaACATt
a
>LA00001506A
accaaaaACatttCTTAATATTTTATTATTAAGTATAACCtGctcAATGA
TCAATTTAATAGCCGCAGAAATTTAACTGTGCTAAGGTAGCATAATCATT
AGCTCTTTAATTAAGAGCTCGTATGAAAGGTTAAACATTATATATACTAT
AACCTTTTTAATAAATCAAAATTTAATTAAGAATCAAAATGTTCTTATTA
TATAAATAGACGATAAGACCCTATTGAACTTTACTTTAGTTTAACTGGGG
CAGTTAACTAATAATAATCTTAATTAACCTCTTTTTATAAAAATCCAATC
TATTTGAATTTGAATAAGTTACCataGGGATaacagcGTAATTTGtttct
aaagttCTTATttaAaaacaagaTtgcgacctcgaTGTTGaattagtgtc
actttt
>LA00788074
aaaaacattTCTTAATATTTTATtatTAAGtataaCCTGCTCAATGATCA
ATTTAATAGCCGCAGAAATTTAACTGTGCTAAGGTAGCATAATCATTAGC
TCTTTAATTAAGAGCTCGTATGAAAGGTTAAACATTATATATACTATAAC
CTTTTTAATAAATCAAAATTTAATTAAGAATCAAAATGTTCTTATTATAT
AAATAGACGATAAGACCCTATTGAACTTTACTTTAGTTTAACTGGGGCAG
TTAACTAATAATAATCTTAATTAACCTCTTTTTATAAAAATCCAATCTAT
TTGAAtttgaaTaagttaccATAGGgAtaacagcGTaatttgtttctaaa
gttctTAtttaAaaacaagAttgcgacctcgaTgttgaatt
>LA00788085
accaAAAACATTTCTTAATATTTTATTATTAAGTATAACCTGCTCAATGA
TCAATTTAATAGCCGCAGAAATTTAACTGTGCTAAGGTAGCATAATCATT
AGCTCTTTAATTAAGAGCTCGTATGAAAGGTTAAACATTATATATACTAT
AACCTTTTTAATAAATCAAAATTTAATTAAGAATCAAAATGTTCTTATTA
TATAAATAGACGATAAGACCCTATTGAACTTTACTTTAGTTTAACTGGGG
CAGTTAACTAATAATAATCTTAATTAACCTCTTTTTATAAAAATCCAATC
TATTTGAATTTGAATAAGTTACCATAGGGATAACAGCGTAATTTGTTTCT
AAAGTTCTTATTTAAAAACAAGATTGCGACCTCGATGTTGAATTAGTGTT
TCTTTTTAAATGCAACAATTTTAAAAGTAGGTCTGTTCGACCTTTAAAAC
ATTACAtgatctgagttcaaaccgg
>PR00782072
taccaaaaacatttcttaatATTTTattattaagtataacctgctcAATG
GTCAAtTtaatAgccGcaGAAATTTAACTGTGCtaaGGtagCATAATCAT
TAGCTCTTTAATTAAGAGCTcgtaTGAAAGGTTAAACATtATATaTACTA
TAACCTTTTTTAATAAATCAAAATTTAATTAAGAATCAAAATGTTCTTAT
TATATAAATAGACGaTAaGACCCTATTGAACTTTACTTTAGTTTAACTGG
GGCAGTTAACTAATAATAATCTTAATtAACCTCTTTTTATAAAAATCCAA
TCTATTTGAATTtGAATAAGTTACCATAGGGATAACAGCGTAAtTtGttt
ctaaagttcTTatttaaaaacAAGATTGCGACCTcg
>JA00003455A
tccaaAAACATTTCTTAATATTTTATTATTAAGTATAACCTGCTCAATGA
CCAATTTAATAGCCGCAGAAATTTAACTGTGCTAAGGTAGCATAATCATT
AGCTCTTTAATTAAGAGCTCGTATGAAAGGTTAAACATTATATATACTAT
AACCTTTTTAATAAATCAAAATTTAACTAAGAATTAAAATGTTCTTATTA
TATAAATAGACGATAAGACCCTATTGAACTTTACTTTAGTTTAACTGGGG
CAGTTAACTAATAATAATCTTAATTAACCTCTTTTTATAAAAATCCAATC
TATTTGAATTTGAATAAGTTACCATAGGGAtaacagcGTAATTTGTTtct
aaagttCTTATttaAaaacaagatTgcgacctcgaTGttgAAttagtgta
ct
>MO00784807
cgcctgtttaccaAAAACATTTCTTAATATTTTATTATTAAGTATAACCT
GCTCAATGATCAATTTAATAGCCGCAGAAATTTAACTGTGCTAAGGTAGC
ATAATCATTAGCTCTTTAATTAAGAGCTCGTATGAAAGGTTAAACATTAT
ATATACTATAACCTTTTTAATAAATCAAAATTTAATTAAGAATCAAAATG
TTCTTATTATATAAATAGACGATAAGACCCTATTGAACTTTACTTTAGTT
TAaCTGGGGCAGTTAACTAATAATAATCTTAATTAACCTCTTTTTATAAA
AATCCAATCTATTTGAATTTGAATAAgttaCCatagggATAacagcgTAa
tttgtttctaaRgttctTATTTAAaaacaagattgcgacctcgatgtgaa
tta
>HI00785570
cgcctgttcWccaaaaacatttCTTAATATTTTATTAttaAgtataaCCt
gctcaatgatCAATTTAATAGCCGCAGAAATTTAACTGTGCTAAGGtagC
ATAATCATTAGCTCTTTAATTAAGAGCTCGTATGAAAGGTTAAACATTAT
ATATACTATAACCTTTTTAATAAATCAAAATTTAATTAAGAATCAAAATG
TTCTTATTATATAAATAGACGATAAGACCCTATTGAACTTTACTTTAGTt
taactgGGGCAGTTAACTAATAATAATCTTAATTAACCTCTTTTTATAAA
AATCCAATCTATTTgaatttgaataagttaccatagggAtaacagcgtaa
tttgtttctaaagttcttatTTAAaaacaagattgcgacctcgaTgttga
a
>HI00785581
accaaaaACATTTCTTAATATTTTATTATTAAGTATAACCTGCTCAATGA
TCAATTTAATAGCCGCAGAAATTTAACTGTGCTAAGGTAGCATAATCATT
AGCTCTTTAATTAAGAGCTCGTATGAAAGGTTAAACATTATATATACTAT
AACCTTTTTAATAAATCAAAATTTAATTAAGAATCAAAATGTTCTTATTA
TAAAAATAGACGATAAGACCCTATTGAACTTTACTTTAGTTTAACTGGGG
CAGTTAACTAATAATAATCTTAATTAACCTCTTTTTATAAAAATCCAATC
TATTTGAATTTGAATAAGTTACCATAGGGATAACAGCGTAATTTGTTTCT
AAAGTTCTTATTTAAAAACAAGATTGCGACCTCGATGTTGAATTAGTGTT
ACTTTTTAAATGCAACAATTTTAAAAGTAGGTCTGTTCGACCTTTAAAAC
ATTACATGaTctgagttcaaaCcgg
>MO00786845
aaaAacatTTCTTAATATTTTATTATTAAGTATAACCTGCTCAATGATCA
ATTTAATAGCCGCAGAAATTTAACTGTGCTAAGGTAGCATAATCATTAGC
TCTTTAATTAAGAGCTCGTATGAAAGGTTAAACATTATATATACTATAAC
CTTTTTAATAAATCAAAATTTAATTAAGAATCAAAATGTTCTTATTATAT
AAATAGACGATAAGACCCTATTGAACTTTACTTTAGTTTAACTGGGGCAG
TTAACTAATAATAATCTTAATTAACCTCTTTTTATAAAAATCCAATCTAT
TTGAATTTGAATAAGTTaccataGGGATaacagcGTAAtttgtttctaga
gttCTTAtttaAaaacaagattgcgacctcgaTGttgaattagtgttact
ttt
>PR00392681
aaaacatttcttAATATTTTATTATTAAGTATAACCTGCTCAATgATCAA
TTTAATAGCCGCAGAAATTTAACTGTGCTAAGGTAGCATAATCATTAGCT
CTTTAATTAAGAGCTCGTATGAAAGGTTAAACATTATATATACTATAACC
TTTTTAATAAATCAAAATTTAATTAAGAATCAAAATGTTCTTATTATATA
AATAGACGATAAGACCCTATTGAACTTTACTTTAGTTTAACTGGGGCAGT
TAACTAATAATAATCTTAATTAACCTCTTTTTATAAAAATCCAATCTATT
TGAATTTGAATAAGTTaccataGGgAtaacagcGTAATttgttTctaaag
ttcTTAtttAAaaacaagattgcgacctcgATGttgaattagt
>MO00782695
ATTTAATAGCCGCAGAAATTTAACTGTGCTAAGGTAGCATAATCATTAGC
TCTTTAATTAAGAGCTCGTATGAAAGGTTAAACATTATATATACTATAAC
CTTTTTAATAAATCAAAATTTAATTAAGAATCAAAATGTTCTTATTATAT
AAATAGACGATAAGACCCTATTGAACTTTACTTTAGTTTAACTGGGGCAG
TTAACTAATAATAATCTTAATTAACCTCTTTTTATAAAAATCCAATCTAT
TTGAATTTGAATAAGTTACCATAGGGATAACAGCGTAATTTGTTTCtaaa
gtTCTTATTTAAAAACaAGATTgcgacctcgATGTtGAATTAgtgttact
tTttaAAtgcaacaatttKaaaagtaggtctgttcgacctttaaaacat
>PR00392750
cgcctgttcaccaaaaacatttcTtaatatTTTATTATtaagtataacct
gctcaaTGATCAATTTaaTAGCCGCAGAAATTTAACTGTGCTAAGGtagC
ATAATCATTAGCTCTTTAATTAAGAGCTCGTATGAAAGGTTAAACATTAT
ATATACTATAACCTTTTTTTAATAAATCAAAATTTAATTAAGAATCAAAA
TGTTCTTATTATCTAAATAGACGATAAGACCCTATTGAACTTTACTTTAG
TTTAACTGGGGCAGTTAACTAATAATAATCTTAATTAACCTCTTTTTATA
AAAATCCAATCTATTTGAATTtgAATAagttaCCATAGGGAtaacagcGT
AATTTGtTtctaaagttcTTATttAAaaacaagAttgcgacctcgaTgtT
Gaat
>PR00392815
MccaAAAACAtTTCTTAATATTTTATTATTAAGTATAACCTGCTCAATGA
TCAATTTAATAGCCGCAGAAATTTAACTGTGCTAAGGTAGCATAATCATT
AGCTCTTTAATTAAGAGCTCGTATGAAAGGTTAAACATTATATATACTAT
AACCTTTTTAATAAATCAAAATTTAATTAAGAATCAAAATGTTCTTATTA
TATAAATAGACGATAAGACCCTATTGAACTTTACTTTAGTTTAACTGGGG
CAGTTAACTAATAATAATCTTAATTAACCTCTTTTTATAAAAATCCAATC
TATTTGAATTTGAATAAGTTACCATAGGGATaacAGCGTAATttgTTTCt
aaagttCTTAtttaaaaacaagATTGCGACCTCgATGttgaattagtgtt
actttt
>PR00392898
CTgctcAATggtCAATTTAATAGCCGCAGAAATTTAACTGTGCTAAGGTA
GCATAATCATTAGCTCTTTAATTAAGAGCTCGTATGAAAGGTTAAACATT
ATATATACTATAACCTTTTTTAATAAATCAAAATTTAATTAAGAATCAAA
ATGTTCTTATTATATAAATAGACGATAAGACCCTATTGAACTTTACTTTA
GTTTAACTGGGGCAGTTAACTAATAATAATCTTAATTAACCTCTTTTTAT
AAAAATCCAATCTATTTGAATTTGAATAAGTTACCATAGGGATAACAGCG
TAATTTGTTTCtaaaGTTCTTATTTAAAAACAAGATTGCGACCTCGATGT
TGAATTAGTGtcaCTTTTTAAatgYaacaatttKaaaaGTAGGTCTGttc
gacctttaaaacatt
>JA00003528A
attTcttaatattttattaTTAAGTataacctgctcaatgaccaatttaa
tagccgcagaaatttAactGTGCTaaGGTAGCataatcatTagcTCTTTA
ATTAAGAgctcgtatGaAAGGTTaaacattatataTACTATaacCTTttt
AATAAaTCAAAattTAATTAagaatcaaAatgTTcttattaTATAAATAG
ACGATAAGaccctattgaaCTtTACTTTAGTTTAACTGGGGCAGTTAACT
AATAATAATCTTAATTAaccTcTtttTATAAAAaccCAATCTatttgAAT
TTgaaTaagttacCatagggAtaacagcgtaAtttgtttctaaagttctT
AtttaAaaacaagATTgcgacctcgaTgttgaatt
>JA00004145A
TAGCCGCAGAAATTTAACTGTGCTAAGGTAGCATAATCATTAGCTCTTTA
ATTAAGAGCTCGTATGAAAGGTTAAACATTATATATACTATAACCTTTTT
AATAAATCAAAATTTAATTAAGAATCAAAATGTTCTTATTATATAAATAG
ACGATAAGACCCTATTGAACTTTACTTTAGTTTAACTGGGGCAGTTAACT
AATAATAATCTTAATTAACCTCTTTTTATAAAAATCCAATCTATTTGAAT
TTGAATAAGTTACCATaGGgAtaACAGCGTAATTTGTTTctaaagttCTT
ATTTAAaaacaagATTGCGACCtcgaTgtTGAAtta
>LA00000498A
CAATTTAATAGCCGCAGAAATTTAACTGTGCTAAGGTAGCATAATCATTA
GCTCTTTAATTAAGAGCTCGTATGAAAGGTTAAACATTATATATACTATA
ACCTTTTTAATAAATCAAAATTTAATTAAGAATCAAAATGTTCTTATTAT
ATAAATAGACGATAAGACCCTATTGAACTTTACTTTAGTTTAACTGGGGC
AGTTAACTAATAATAATCTTAATTAACCTCTTTTTATAAAAATCCAATCT
ATTTGAATTTGAATAAGTTACCATAGGGATAACAGCGTAATTTGTTTCTA
AAGTTCTTATTTAAAAACAAGATTGCGACCTCGATGTTGAATTAGTGTCa
ctTTTTAAATGCAacaattttaaaagtAGGTCTGTtcgacctttaaaaca
ttacttgatctgag
>SU00000715A
aaaaacAtttCTTAATATTTTATTATTAAGTATAACCTGCTCAATGACCA
ATTTAATAGCCGCAGAAATTTAACTGTGCTAAGGTAGCATAATCATTAGC
TCTTTAATTAAGAGCTCGTATGAAAGGTTAAACATTATATATACTGTAAC
CTTTTTAATAAATCAAAATTTAATTAAGAATCAAAATGTTCTTATTATAT
AAATAGACGATAAGACCCTATTGAACTTTACTTTAGTTTAACTGGGGCAG
TTAACTAATAATAATCTTAATTAACCTCTTTTTATAAAAATCCAATCTAT
TTGAATTTGAATAAGTTACCATAGGGATAACAGCGTAAtttgTTTctaaa
gtTCTTAtTTAAaaacaagaTtgcgacctcgATGTTGAATtagtgtactt
ttaaa
>SU00001045A
cgcctgttctccaaaaacAttTCTTAATATTTTCTTATTAAGTATAACCT
gcTCAATGACCATTTTAATAGCCGCAGAAATTTAACTGTGCTAAGGTAGC
ATAATCATTAGCTCTTTAATTAAGAGCTCGTATGAAAGGTTAAACATTAT
ATATTCTATAACCCTTTTAATAAATCAAAATTTAATTAAGAATCAAAATG
TTCTTATTATATAAATAGACGATAAGACCCTATTGAACTTTACTTTAGTT
TAACTGGGGCAGTTAACTAATAATAATCTTAATTAATCTCTTTTTATAAA
AATCCAATCTATTTGAATTTGAATAAgtTACCatagggAtaacagcgTAa
tttgtttctaaggttcttAtttaAaaacaagatTgcgacctcgATGtTGa
att
>SU00001099A
ctgctcAaTGAcCATTTTAATAGCCGCAGAAATTTAACTGTGCTAAGGTA
GCATAATCATTAGCTCTTTAATTAAGAGCTCGTATGAAAGGTTAAACATT
ATATATTCTATAACCCTTTTAATAAATCAAAATTTAATTAAGAATCAAAA
TGTTCTTATTATATAAATAGACGATAAGACCCTATTGAACTTTACTTTAG
TTTAACTGGGGCAGTTAACTAATAATAATCTTAATTAATCTCTTTTTATA
AAAATCCAATCTATTTGAATTTGAATAAGTTACCATAGGGATAACAGCGT
AATTtGTTTCtaaagTTCTTATTTAAAAACaAGATTGcgaCCtCGATGTt
GAATTAgtgttccTttttaAAtg
>SU00001144A
cgcctgtttaccaAaaACAtTTCTTAATATTTTATTATTAAGTATAACCT
GCTCAATGACCAATTTAATAGCCGCAGAAATTTAACTGTGCTAAGGTAGC
ATAATCATTAGCTCTTTAATTAAGAGCTCGTATGAAAGGTTAAACATTAT
ATATACTGTAACCTTTTTAATAAATCAAAATTTAATTAAGAATCAAAATG
TTCTTATTATATAAATAGACGATAAGACCCTATTGAACTTTACTTTAGTT
TAACTGGGGCAGTTAACTAATAATAATCTTAATTAACCTCTTTTTATAAA
AATCCAATCTATTTGAATTTGAATAAGTTaccatagggAtaacagcgTaa
tttgtttctaaggttcttatttaAaaacaagattgcgacctcgaTGTTGA
Attagtgta
>SU00001234A
cgcctgttctccaaaaacaTTTCTTAATATTTTCTTAtTAAGTATAACCT
GCTCAATGACCATTTTAATAGCCGCAGAAATTTAACTGTGCTAAGGTAGC
ATAATCATTAGCTCTTTAATTAAGAGCTCGTATGAAAGGTTAAACATTAT
ATATTCTATAACCCTTTTAATAAATCAAAATTTAATTAAGAATCAAAATG
TTCTTATTATATAAATAGACGATAAGACCCTATTGAACTTTACTTTAGTT
TAACTGGGGCAGTTAACTAATAATAATCTTAATTAATCTCTTTTTATAAA
AATCCAATCTATTTGAATTTGAATAAGTTaccatagggAtaacagcgTaa
tttgtttctaaggttcttAtttaAaaacaagattgcgacctcgaTGTTGA
Attagtgtc
>SU00001258A
ATAGCCGCAGAAATTTAACTGTGCTAAGGTAGCATAATCATTAGCTCTTT
AATTAAGAGCTCGTATGAAAGGTTAAACATTATATATTCTATAACCCTTT
AATAAATCAAAATTTAATTAAGAATCAAAATGTTCTTATTATATAAATAG
ACGATAAGACCCTATTGAACTTTACTTTAGTTTAACTGGGGCAGTTAACT
AATAATAATCTTAATTAATCTCTTTTTATAAAAATCCAATCTATTTGAAT
TTGAATAAGTTACCATAGGGATAACAGCGTAATTTGTTTCtaaagTTCTT
ATtTAAAAACAAGATTGcgaCCTCGATGTTGAATtagtgttcctttttaa
Atgcaacaattttaaaagtaggtc
>SU00001339A
cgcctgtttaccaaaaacatttcttaaTATTTCTTATTaAGTataaccTG
cTCAATGACCATTTTAATAGCCGCAGAAATTTAACTGTGCTAAGGTAGCA
TAATCATTAGCTCTTTAATTAAGAGCTCGTATGAAAGGTTAAACATTATA
TATTCTATAACCCTTTTAATAAATCAAAATTTAATTAAGAATCAAAATGT
TCTTATTATATAAATAGACGATAAGACCCTATTGAACTTTACTTTAGTTT
aactGGGGCAGTTAACTAATAATAATCTTAATTAATCTCTTTTTATAAAA
ATCCAATCTATTTgaatttgaataagttaccataGGgAtaacAGCGTaat
ttgtttctaagagttcttatttaAaaacaagattgcgacctcgatg
>SEQ01
TAGCCGCAGAAATTTAACTGTGCTAAGGTAGCATAATCATTAGCTCTTTA
ATTAAGAGCTCGTATGAAAGGTTTAACATTATATATACTATAACTTTTTT
AATAAATCAAAATTTAACTAAGAATCAAAATGTTCTTATTATATAAATAG
ACGATAAGACCCTATTGAACTTTACTTTAGTTTAACTGGGGCAGTTAATT
AATAATTATCTTAATCAACCTCTTTTTATAAAAATCCAATCTATTTGAAT
TTGAATAAGTTACCATAGGGATAACAGCGTGATTTGTTTCTAAAGTTCTT
ATTTAAAAACAAGATTGCGACCTCGATGTTGAATTAGTGTTCCTTTTTAA
ATGCAATAATTTTAAAAGTAGGTCTGTTCGACCTTTAAAACATTACA
>SEQ02
TAGCCGCAGAAATTTAACTGTGCTAAGGTAGCATAATCATTAGCTCTTTA
ATTAAGAGCTCGTATGAAAGGTTTAACATTATATATACTATAACTTTTTT
AATAAATCAAAATTTAACTAAGAATCAAAATGTTCTTATTATATAAATAG
ACGATAAGACCCTATTGAACTTTACTTTAGTTTAACTGGGGCAGTTAATT
AATAATTATCTTAATCAACCTCTTTTTATAAAAATCCAATCTATTTGAAT
TTGAATAAGTTACCATAGGGATAACAGCGTGATTTGTTTCTAAAGTTCTT
ATTTAAAAACAAGATTGCGACCTCGATGTTGAATTAGTGTTCCTTTTTAA
ATGCAATAATTTTAAAAGTAGGTCTGTTCGACCTTTAAAACATTACA
>SEQ03
TAGCCGCAGAAATTTAACTGTGCTAAGGTAGCATAATCATTAGCTCTTTA
ATTAAGAGCTCGTATGAAAGGTTTAACATTATATATACTATAACTTTTTT
AATAAATCAAAATTTAACTAAGAATCAAAATGTTCTTATTATATAAATAG
ACGATAAGACCCTATTGAACTTTACTTTAGTTTAACTGGGGCAGTTAATT
AATAATAATCTTAATCAACCTCTTTTTATAAAAATCCAATCTATTTGAAT
TTAAATAAGTTACCATAGGGATAACAGCGTGATTTGTTTCTAAAGTTCTT
ATTTAAAAACAAGATTGCGACCTCGATGTTGAATTAATGTTCCTTTTTAA
ATGCAATAATTTTAAAAGTAGGTCTGTTCGACCTTTAAAACATTACA
>SEQ04
TAGCCGCAGAAATTTAACTGTGCTAAGGTAGCATAATCATTAGCTCTTTA
ATTAAGAGCTCGTATGAAAGGTTTAACATTATATATACTATAACTTTTTT
AATAAATCAAAATTTAACTAAGAATCAAAATGTTCTTATTATATAAATAG
ACGATAAGACCCTATTGAACTTTACTTTAGTTTAACTGGGGCAGTTAATT
AATAATTATCTTAATCAACCTCTTTTTATAAAAATCCAATCTATTTGAAT
TTGAATAAGTTACCATAGGGATAACAGCGTGATTTGTTTCTAAAGTTCTT
ATTTAAAAACAAGATTGCGACCTCGATGTTGAATTAGTGTTCCTTTTTAA
ATGCAATAATTTTAAAAGTAGGTCTGTTCGACCTTTAAAACATTACA
>SEQ05
TAGCCGCAGAAATTTAACTGTGCTAAGGTAGCATAATCATTAGCTCTTTA
ATTAAGAGCTCGTATGAAAGGTTTAACATTATATATACTATAACTTTTTT
AATAAATCAAAATTTAACTAAGAATCAAAATGTTCTTATTATATAAATAG
ACGATAAGACCCTATTGAACTTTACTTTAGTTTAACTGGGGCAGTTAATT
AATAATTATCTTAATCAACCTCTTTTTATAAAAATCCAATCTATTTGAAT
TTGAATAAGTTACCATAGGGATAACAGCGTGATTTGTTTCTAAAGTTCTT
ATTTAAAAACAAGATTGCGACCTCGATGTTGAATTAGTGTTCCTTTTTAA
ATGCAATAATTTTAAAAGTAGGTCTGTTCGACCTTTAAAACATTACA
>SEQ05 2
TAGCCGCAGAAATTTAACTGTGCTAAGGTAGCATAATCATTAGCTCTTTA
ATTAAGAGCTCGTATGAAAGGTTTAACATTATATATACTATAACTTTTTT
AATAAATCAAAATTTAACTAAGAATCAAAATGTTCTTATTATATAAATAG
ACGATAAGACCCTATTGAACTTTACTTTAGTTTAACTGGGGCAGTTAATT
AATAATTATCTTAATCAACCTCTTTTTATAAAAATCCAATCTATTTGAAT
TTGAATAAGTTACCATAGGGATAACAGCGTGATTTGTTTCTAAAGTTCTT
ATTTAAAAACAAGATTGCGACCTCGATGTTGAATTAGTGTTCCTTTTTAA
ATGCAATAATTTTAAAAGTAGGTCTGTTCGACCTTTAAAACATTACA
>SEQ06
TAGCCGCAGAAATTTAACTGTGCTAAGGTAGCATAATCATTAGCTCTTTA
ATTAAGAGCTCGTATGAAAGGTTTAACATTATATATACTATAACTTTTTT
AATAAATCAAAATTTAACTAAGAATCAAAATGTTCTTATTATATAAATAG
ACGATAAGACCCTATTGAACTTTACTTTAGTTTAACTGGGGCAGTTAATT
AATAATTATCTTAATCAACCTCTTTTTATAAAAATCCAATCTATTTGAAT
TTGAATAAGTTACCATAGGGATAACAGCGTGATTTGTTTCTAAAGTTCTT
ATTTAAAAACAAGATTGCGACCTCGATGTTGAATTAGTGTTCCTTTTTAA
ATGCAATAATTTTAAAAGTAGGTCTGTTCGACCTTTAAAACATTACA
>SEQ07
TAGCCGCAGAAATTTAACTGTGCTAAGGTAGCATAATCATTAGCTCTTTA
ATTAAGAGCTCGTATGAAAGGTTTAACATTATATATACTATAACTTATTT
AATAAATCAAAATTTAACTAAGAATCAAAATGTTCTTATTATATAAATAG
ACGATAAGACCCTATTGAACTTTACTTTAGTTTAACTGGGGCAGTTAATT
AATAATAATCTTAATCAACCTCTTTTTATAAAAATCCAATCTATTTGAAT
TTGAATAAGTTACCATAGGGATAACAGCGTGATTTGTTTCTAAAGTTCTT
ATTTAAAAACAAGATTGCGACCTCGATGTTGAATTAATGTTCCTTTTTAA
ATGCAATAATTTTAAAAGTAGGTCTGTTCGACCTTTAAAACATTACA
>SEQ08
TAGCCGCAGAAATTTAACTGTGCTAAGGTAGCATAATCATTAGCTCTTTA
ATTAAGAGCTCGTATGAAAGGTTTAACATTATATATACTATAACTTTTTT
AGTAAATCAAAATTTAACTAAGAATCAAAATGTTCTTATTATATAAATAG
ACGATAAGACCCTATTGAACTTTACTTTAGTTTAACTGGGGCAGTTAATT
AATAATTATCTTAATCAACCTCTTTTTATAAAAATCCAATCTATTTGAAT
TTGAATAAGTTACCATAGGGATAACAGCGTGATTTGTTTCTAAAGTTCTT
ATTTAAAAACAAGATTGCGACCTCGATGTTGAATTAGTGTTCCTTTTTAA
ATGCAATAATTTTAAAAGTAGGTCTGTTCGACCTTTAAAACATTACA
>SEQ09
TAGCCGCAGAAATTTAACTGTGCTAAGGTAGCATAATCATTAGCTCTTTA
ATTAAGAGCTCGTATGAAAGGTTTAACATTATATATACTATAACTTTTTT
AGTAAATCAAAATTTAACTAAGAATCAAAATGTTCTTATTATATAAATAG
ACGATAAGACCCTATTGAACTTTACTTTAGTTTAACTGGGGCAGTTAATT
AATAATTATCTTAATCAACCTCTTTTTATAAAAATCCAATCTATTTGAAT
TTGAATAAGTTACCATAGGGATAACAGCGTGATTTGTTTCTAAAGTTCTT
ATTTAAAAACAAGATTGCGACCTCGATGTTGAATTAGTGTTCCTTTTTAA
ATGCAATAATTTTAAAAGTAGGTCTGTTCGACCTTTAAAACATTACA
>SEQ10
TAGCCGCAGAAATTTAACTGTGCTAAGGTAGCATAATCATTAGCTCTTTA
ATTAAGAGCTCGTATGAAAGGTTTAACATTATATATACTATAACTTATTT
AATAAATCAAAATTTAACTAAGAATCAAAATGTTCTTATTATATAAATAG
ACGATAAGACCCTATTGAACTTTACTTTAGTTTAACTGGGGCAGTTAATT
AATAATAATCTTAATCAACCTCTTTTTATAAAAATCCAATCTATTTGAAT
TTGAATAAGTTACCATAGGGATAACAGCGTGATTTGTTTCTAAAGTTCTT
ATTTAAAAACAAGATTGCGACCTCGATGTTGAATTAATGTTCCTTTTTAA
ATGCAATAATTTTAAAAGTAGGTCTGTTCGACCTTTAAAACATTACA
>SEQ11
TAGCCGCAGAAATTTAACTGTGCTAAGGTAGCATAATCATTAGCTCTTTA
ATTAAGAGCTCGTATGAAAGGTTTAACATTATATATACTATAACTTTTTT
AATAAATCAAAATTTAACTAAGAATCAAAATGTTCTTATTATATAAATAG
ACGATAAGACCCTATTGAACTTTACTTTAGTTTAACTGGGGCAGTTAATT
AATAATAATCTTAATCAACCTCTTTTTATAAAAATCCAATCTATTTGAAT
TTGAATAAGTTACCATAGGGATAACAGCGTGATTTGTTTCTAAAGTTCTT
ATTTAAAAACAAGATTGCGACCTCGATGTTGAATTAATGTTCCTTTTTAA
ATGCAATAATTTTAAAAGTAGGTCTGTTCGACCTTTAAAACATTACA
>SEQ12
TAGCCGCAGAAATTTAACTGTGCTAAGGTAGCATAATCATTAGCTCTTTA
ATTAAGAGCTCGTATGAAAGGTTTAACATTATATATACTATAACTTTTTT
AGTAAATCAAAATTTAACTAAGAATCAAAATGTTCTTATTATATAAATAG
ACGATAAGACCCTATTGAACTTTACTTTAGTTTAACTGGGGCAGTTAATT
AATAATTATCTTAATCAACCTCTTTTTATAAAAATCCAATCTATTTGAAT
TTGAATAAGTTACCATAGGGATAACAGCGTGATTTGTTTCTAAAGTTCTT
ATTTAAAAACAAGATTGCGACCTCGATGTTGAATTAGTGTTCCTTTTTAA
ATGCAATAATTTTAAAAGTAGGTCTGTTCGACCTTTAAAACATTACA
>SEQ13
TAGCCGCAGAAATTTAACTGTGCTAAGGTAGCATAATCATTAGCTCTTTA
ATTAAGAGCTCGTATGAAAGGTTTAACATTATATATACTATAACTTTTTT
AATAAATCAAAATTTAACTAAGAATCAAAATGTTCTTATTATATAAATAG
ACGATAAGACCCTATTGAACTTTACTTTAGTTTAACTGGGGCAGTTAATT
AATAATAATCTTAATCAACCTCTTTTTATAAAAATCCAATCTATTTGAAT
TTGAATAAGTTACCATAGGGATAACAGCGTGATTTGTTTCTAAAGTTCTT
ATTTAAAAACAAGATTGCGACCTCGATGTTGAATTAATGTTCCTTTTTAA
ATGCAATAATTTTAAAAGTAGGTCTGTTCGACCTTTAAAACATTACA
>SEQ14
TAGCCGCAGAAATTTAACTGTGCTAAGGTAGCATAATCATTAGCTCTTTA
ATTAAGAGCTCGTATGAAAGGTTTAACATTATATATACTATAACTTTTTT
AGTAAATCAAAATTTAACTAAGAATCAAAATGTTCTTATTATATAAATAG
ACGATAAGACCCTATTGAACTTTACTTTAGTTTAACTGGGGCAGTTAATT
AATAATTATCTTAATCAACCTCTTTTTATAAAAATCCAATCTATTTGAAT
TTGAATAAGTTACCATAGGGATAACAGCGTGATTTGTTTCTAAAGTTCTT
ATTTAAAAACAAGATTGCGACCTCGATGTTGAATTAGTGTTCCTTTTTAA
ATGCAATAATTTTAAAAGTAGGTCTGTTCGACCTTTAAAACATTACA
>SEQ15
TAGCCGCAGAAATTTAACTGTGCTAAGGTAGCATAATCATTAGCTCTTTA
ATTAAGAGCTCGTATGAAAGGTTTAACATTATATATACTATAACTTATTT
AATAAATCAAAATTTAACTAAGAATCAAAATGTTCTTATTATATAAATAG
ACGATAAGACCCTATTGAACTTTACTTTAGTTTAACTGGGGCAGTTAATT
AATAATAATCTTAATCAACCTCTTTTTATAAAAATCCAATCTATTTGAAT
TTGAATAAGTTACCATAGGGATAACAGCGTGATTTGTTTCTAAAGTTCTT
ATTTAAAAACAAGATTGCGACCTCGATGTTGAATTAATGTTCCTTTTTAA
ATGCAATAATTTTAAAAGTAGGTCTGTTCGACCTTTAAAACATTACA
>SEQ16
TAGCCGCAGAAATTTAACTGTGCTAAGGTAGCATAATCATTAGCTCTTTA
ATTAAGAGCTCGTATGAAAGGTTTAACATTATATATACTATAACTTATTT
AATAAATCAAAATTTAACTAAGAATCAAAATGTTCTTATTATATAAATAG
ACGATAAGACCCTATTGAACTTTACTTTAGTTTAACTGGGGCAGTTAATT
AATAATAATCTTAATCAACCTCTTTTTATAAAAATCCAATCTATTTGAAT
TTGAATAAGTTACCATAGGGATAACAGCGTGATTTGTTTCTAAAGTTCTT
ATTTAAAAACAAGATTGCGACCTCGATGTTGAATTAATGTTCCTTTTTAA
ATGCAATAATTTTAAAAGTAGGTCTGTTCGACCTTTAAAACATTACA
>SEQ17
TAGCCGCAGAAATTTAACTGTGCTAAGGTAGCATAATCATTAGCTCTTTA
ATTAAGAGCTCGTATGAAAGGTTTAACATTATATATACTATAACTTATTT
AATAAATCAAAATTTAACTAAGAATCAAAATGTTCTTATTATATAAATAG
ACGATAAGACCCTATTGAACTTTACTTTAGTTTAACTGGGGCAGTTAATT
AATAATAATCTTAATCAACCTCTTTTTATAAAAATCCAATCTATTTGAAT
TTGAATAAGTTACCATAGGGATAACAGCGTGATTTGTTTCTAAAGTTCTT
ATTTAAAAACAAGATTGCGACCTCGATGTTGAATTAATGTTCCTTTTTAA
ATGCAATAATTTTAAAAGTAGGTCTGTTCGACCTTTAAAACATTACA
>SEQ18
TAGCCGCAGAAATTTAACTGTGCTAAGGTAGCATAATCATTAGCTCTTTA
ATTAAGAGCTCGTATGAAAGGTTTAACATTATATATACTATAACTTTTTT
AGTAAATCAAAATTTAACTAAGAATCAAAATGTTCTTATTATATAAATAG
ACGATAAGACCCTATTGAACTTTACTTTAGTTTAACTGGGGCAGTTAATT
AATAATTATCTTAATCAACCTCTTTTTATAAAAATCCAATCTATTTGAAT
TTGAATAAGTTACCATAGGGATAACAGCGTGATTTGTTTCTAAAGTTCTT
ATTTAAAAACAAGATTGCGACCTCGATGTTGAATTAGTGTTCCTTTTTAA
ATGCAATAATTTTAAAAGTAGGTCTGTTCGACCTTTAAAACATTACA
>SEQ19
TAGCCGCAGAAATTTAACTGTGCTAAGGTAGCATAATCATTAGCTCTTTA
ATTAAGAGCTCGTATGAAAGGTTTAACATTATATATACTATAACTTATTT
AATAAATCAAAATTTAACTAAGAATCAAAATGTTCTTATTATATAAATAG
ACGATAAGACCCTATTGAACTTTACTTTAGTTTAACTGGGGCAGTTAATT
AATAATAATCTTAATCAACCTCTTTTTATAAAAATCCAATCTATTTGAAT
TTGAATAAGTTACCATAGGGATAACAGCGTGATTTGTTTCTAAAGTTCTT
ATTTAAAAACAAGATTGCGACCTCGATGTTGAATTAATGTTCCTTTTTAA
ATGCAATAATTTTAAAAGTAGGTCTGTTCGACCTTTAAAACATTACA
>SEQ20
TAGCCGCAGAAATTTAACTGTGCTAAGGTAGCATAATCATTAGCTCTTTA
ATTAAGAGCTCGTATGAAAGGTTTAACATTATATATACTATAACTTATTT
AATAAATCAAAATTTAACTAAGAATCAAAATGTTCTTATTATATAAATAG
ACGATAAGACCCTATTGAACTTTACTTTAGTTTAACTGGGGCAGTTAATT
AATAATAATTTTAATCAACCTCTTTTTATAAAAATCCAATCTATTTGAAT
TTGAATAAGTTACCATAGGGATAACAGCGTGATTTGTTTCTAAAGTTCTT
ATTTAAAAACAAGATTGCGACCTCGATGTTGAATTAATGTTCCTTTTTAA
ATGCAATAATTTTAAAAGTAGGTCTGTTCGACCTTTAAAACATTACA
>SEQ21
TAGCCGCAGAAATTTAACTGTGCTAAGGTAGCATAATCATTAGCTCTTTA
ATTAAGAGCTCGTATGAAAGGTTTAACATTATATATACTATAACTTATTT
AATAAATCAAAATTTAACTAAGAATCAAAATGTTCTTATTATATAAATAG
ACGATAAGACCCTATTGAACTTTACTTTAGTTTAACTGGGGCAGTTAATT
AATAATAATCTTAATCAACCTCTTTTTATAAAAATCCAATCTATTTGAAT
TTGAATAAGTTACCATAGGGATAACAGCGTGATTTGTTTCTAAAGTTCTT
ATTTAAAAACAAGATTGCGACCTCGATGTTGAATTAATGTTCCTTTTTAA
ATGCAATAATTTTAAAAGTAGGTCTGTTCGACCTTTAAAACATTACA
>SEQ22
TAGCCGCAGAAATTTAACTGTGCTAAGGTAGCATAATCATTAGCTCTTTA
ATTAAGAGCTCGTATGAAAGGTTTAACATTATATATACTATAACTTATTT
AATAAATCAAAATTTAACTAAGAATCAAAATGTTCTTATTATATAAATAG
ACGATAAGACCCTATTGAACTTTACTTTAGTTTAACTGGGGCAGTTAATT
AATAATAATCTTAATCAACCTCTTTTTATAAAAATCCAATCTATTTGAAT
TTGAATAAGTTACCATAGGGATAACAGCGTGATTTGTTTCTAAAGTTCTT
ATTTAAAAACAAGATTGCGACCTCGATGTTGAATTAATGTTCCTTTTTAA
ATGCAATAATTTTAAAAGTAGGTCTGTTCGACCTTTAAAACATTACA
>SEQ23
TAGCCGCAGAAATTTAACTGTGCTAAGGTAGCATAATCATTAGCTCTTTA
ATTAAGAGCTCGTATGAAAGGTTTAACATTATATATACTATAACTTTTTT
AATAAATCAAAATTTAACTAAGAATCAAAATGTTCTTATTATATAAATAG
ACGATAAGACCCTATTGAACTTTACTTTAGTTTAACTGGGGCAGTTAATT
AATAATTATCTTAATCAACCTCTTTTTATAAAAATCCAATCTATTTGAAT
TTGAATAAGTTACCATAGGGATAACAGCGTGATTTGTTTCTAAAGTTCTT
ATTTAAAAACAAGATTGCGACCTCGATGTTGAATTAGTGTTCCTTTTTAA
ATGCAATAATTTTAAAAGTAGGTCTGTTCGACCTTTAAAACATTACA
>SEQ24
TAGCCGCAGAAATTTAACTGTGCTAAGGTAGCATAATCATTAGCTCTTTA
ATTAAGAGCTCGTATGAAAGGTTAAACATTATATATTCTATAACCCTTTT
AATAAATCAAAATTTAATTAAGAATCAAAATGTTCTTATTATATAAATAG
ACGATAAGACCCTATTGAACTTTACTTTAGTTTAACTGGGGCAGTTAACT
AATAATAATCTTAATTAATCTCTTTTTATAAAAATCCAATCTATTTGAAT
TTGAATAAGTTACCATAGGGATAACAGCGTAATTTGTTTCTAAAGTTCTT
ATTTAAAAACAAGATTGCGACCTCGATGTTGAATTAGTGTTCCTTTTTAA
ATGCAACAATTTTAAAAGTAGGTCTGTTCGACCTTTAAAACATTACA
>SEQ25
TAGCCGCAGAAATTTAACTGTGCTAAGGTAGCATAATCATTAGCTCTTTA
ATTAAGAGCTCGTATGAAAGGTTAAACATTATATATTCTATAACCCTTTT
AATAAATCAAAATTTAATTAAGAATCAAAATGTTCTTATTATATAAATAG
ACGATAAGACCCTATTGAACTTTACTTTAGTTTAACTGGGGCAGTTAACT
AATAATAATCTTAATTAATCTCTTTTTATAAAAATCCAATCTATTTGAAT
TTGAATAAGTTACCATAGGGATAACAGCGTAATTTGTTTCTAAAGTTCTT
ATTTAAAAACAAGATTGCGACCTCGATGTTGAATTAGTGTTCCTTTTTAA
ATGCAACAATTTTAAAAGTAGGTCTGTTCGACCTTTAAAACATTACA
>SEQ26
TAGCCGCAGAAATTTAACTGTGCTAAGGTAGCATAATCATTAGCTCTTTA
ATTAAGAGCTCGTATGAAAGGTTAAACATTATATATTCTATAACCCTTTT
AATAAATCAAAATTTAATTAAGAATCAAAATGTTCTTATTATATAAATAG
ACGATAAGACCCTATTGAACTTTACTTTAGTTTAACTGGGGCAGTTAACT
AATAATAATCTTAATTAATCTCTTTTTATAAAAATCCAATCTATTTGAAT
TTGAATAAGTTACCATAGGGATAACAGCGTAATTTGTTTCTAAAGTTCTT
ATTTAAAAACAAGATTGCGACCTCGATGTTGAATTAGTGTTCCTTTTTAA
ATGCAACAATTTTAAAAGTAGGTCTGTTCGACCTTTAAAACATTACA
>SEQ27
TAGCCGCAGAAATTTAACTGTGCTAAGGTAGCATAATCATTAGCTCTTTA
ATTAAGAGCTCGTATGAAAGGTTAAACATTATATATTCTATAACCCTTTT
AATAAATCAAAATTTAATTAAGAATCAAAATGTTCTTATTATATAAATAG
ACGATAAGACCCTATTGAACTTTACTTTAGTTTAACTGGGGCAGTTAACT
AATAATAATCTTAATTAATCTCTTTTTATAAAAATCCAATCTATTTGAAT
TTGAATAAGTTACCATAGGGATAACAGCGTAATTTGTTTCTAAAGTTCTT
ATTTAAAAACAAGATTGCGACCTCGATGTTGAATTAGTGTTCCTTTTTAA
ATGCAACAATTTTAAAAGTAGGTCTGTTCGACCTTTAAAACATTACA
>SEQ28
TAGCCGCAGAAATTTAACTGTGCTAAGGTAGCATAATCATTAGCTCTTTA
ATTAAGAGCTCGTATGAAAGGTTAAACATTATATATTCTATAACCCTTTT
AATAAATCAAAATTTAATTAAGAATCAAAATGTTCTTATTATATAAATAG
ACGATAAGACCCTATTGAACTTTACTTTAGTTTAACTGGGGCAGTTAACT
AATAATAATCTTAATTAATCTCTTTTTATAAAAATCCAATCTATTTGAAT
TTGAATAAGTTACCATAGGGATAACAGCGTAATTTGTTTCTAAAGTTCTT
ATTTAAAAACAAGATTGCGACCTCGATGTTGAATTAGTGTTCCTTTTTAA
ATGCAACAATTTTAAAAGTAGGTCTGTTCGACCTTTAAAACATTACA
>SEQ29
TAGCCGCAGAAATTTAACTGTGCTAAGGTAGCATAATCATTAGCTCTTTA
ATTAAGAGCTCGTATGAAAGGTTAAACATTATATATTCTATAACCCTTTT
AATAAATCAAAATTTAATTAAGAATCAAAATGTTCTTATTATATAAATAG
ACGATAAGACCCTATTGAACTTTACTTTAGTTTAACTGGGGCAGTTAACT
AATAATAATCTTAATTAATCTCTTTTTATAAAAATCCAATCTATTTGAAT
TTGAATAAGTTACCATAGGGATAACAGCGTAATTTGTTTCTAAAGTTCTT
ATTTAAAAACAAGATTGCGACCTCGATGTTGAATTAGTGTTCCTTTTTAA
ATGCAACAATTTTAAAAGTAGGTCTGTTCGACCTTTAAAACATTACA
>SEQ30
TAGCCGCAGAAATTTAACTGTGCTAAGGTAGCATAATCATTAGCTCTTTA
ATTAAGAGCTCGTATGAAAGGTTAAACATTATATATTCTATAACCCTTTT
AATAAATCAAAATTTAATTAAGAATCAAAATGTTCTTATTATATAAATAG
ACGATAAGACCCTATTGAACTTTACTTTAGTTTAACTGGGGCAGTTAACT
AATAATAATCTTAATTAATCTCTTTTTATAAAAATCCAATCTATTTGAAT
TTGAATAAGTTACCATAGGGATAACAGCGTAATTTGTTTCTAAAGTTCTT
ATTTAAAAACAAGATTGCGACCTCGATGTTGAATTAGTGTTCCTTTTTAA
ATGCAACAATTTTAAAAGTAGGTCTGTTCGACCTTTAAAACATTACA
>SEQ31
TAGCCGCAGAAATTTAACTGTGCTAAGGTAGCATAATCATTAGCTCTTTA
ATTAAGAGCTCGTATGAAAGGTTAAACATTATATATTCTATAACCCTTTT
AATAAATCAAAATTTAATTAAGAATCAAAATGTTCTTATTATATAAATAG
ACGATAAGACCCTATTGAACTTTACTTTAGTTTAACTGGGGCAGTTAACT
AATAATAATCTTAATTAATCTCTTTTTATAAAAATCCAATCTATTTGAAT
TTGAATAAGTTACCATAGGGATAACAGCGTAATTTGTTTCTAAAGTTCTT
ATTTAAAAACAAGATTGCGACCTCGATGTTGAATTAGTGTTCCTTTTTAA
ATGCAACAATTTTAAAAGTAGGTCTGTTCGACCTTTAAAACATTACA
>SEQ32
TAGCCGCAGAAATTTAACTGTGCTAAGGTAGCATAATCATTAGCTCTTTA
ATTAAGAGCTCGTATGAAAGGTTAAACATTATATATTCTATAACCCTTTT
AATAAATCAAAATTTAATTAAGAATCAAAATGTTCTTATTATATAAATAG
ACGATAAGACCCTATTGAACTTTACTTTAGTTTAACTGGGGCAGTTAACT
AATAATAATCTTAATTAATCTCTTTTTATAAAAATCCAATCTATTTGAAT
TTGAATAAGTTACCATAGGGATAACAGCGTAATTTGTTTCTAAAGTTCTT
ATTTAAAAACAAGATTGCGACCTCGATGTTGAATTAGTGTTCCTTTTTAA
ATGCAACAATTTTAAAAGTAGGTCTGTTCGACCTTTAAAACATTACA
>SEQ33
TAGCCGCAGAAATTTAACTGTGCTAAGGTAGCATAATCATTAGCTCTTTA
ATTAAGAGCTCGTATGAAAGGTTAAACATTATATATTCTGTAACCCTTTT
AATAAATCAAAATTTAATTAAGAATCAAAATGTTCTTATTATATAAATAG
ACGATAAGACCCTATTGAACTTTACTTTAGTTTAACTGGGGCAGTTAACT
AATAATAATCTTAATTAATCTCTTTTTATAAAAATCCAATCTATTTGAAT
TTGAATAAGTTACCATAGGGATAACAGCGTAATTTGTTTCTAAAGTTCTT
ATTTAAAAACAAGATTGCGACCTCGATGTTGAATTAGTGTTCCTTTTTAA
ATGCAACAATTTTAAAAGTAGGTCTGTTCGACCTTTAAAACATTACA
>SEQ34
TAGCCGCAGAAATTTAACTGTGCTAAGGTAGCATAATCATTAGCTCTTTA
ATTAAGAGCTCGTATGAAAGGTTAAACATTATATATTCTGTAACCCTTTT
AATAAATCAAAATTTAATTAAGAATCAAAATGTTCTTATTATATAAATAG
ACGATAAGACCCTATTGAACTTTACTTTAGTTTAACTGGGGCAGTTAACT
AATAATAATCTTAATTAATCTCTTTTTATAAAAATCCAATCTATTTGAAT
TTGAATAAGTTACCATAGGGATAACAGCGTAATTTGTTTCTAAAGTTCTT
ATTTAAAAACAAGATTGCGACCTCGATGTTGAATTAGTGTTCCTTTTTAA
ATGCAACAATTTTAAAAGTAGGTCTGTTCGACCTTTAAAACATTACA
>SEQ35
TAGCCGCAGAAATTTAACTGTGCTAAGGTAGCATAATCATTAGCTCTTTA
ATTAAGAGCTCGTATGAAAGGTTAAACATTATATATTCTATAACCCTTTT
AATAAATCAAAATTTAATTAAGAATCAAAATGTTCTTATTATATAAATAG
ACGATAAGACCCTATTGAACTTTACTTTAGTTTAACTGGGGCAGTTAACT
AATAATAATCTTAATTAATCTCTTTTTATAAAAATCCAATCTATTTGAAT
TTGAATAAGTTACCATAGGGATAACAGCGTAATTTGTTTCTAAAGTTCTT
ATTTAAAAACAAGATTGCGACCTCGATGTTGAATTAATGTTCCTTTTTAA
ATGCAACAATTTTAAAAGTAGGTCTGTTCGACCTTTAAAACATTACA
>SEQ36
TAGCCGCAGAAATTTAACTGTGCTAAGGTAGCATAATCATTAGCTCTTTA
ATTAAGAGCTCGTATGAAAGGTTAAACATTATATATTCTATAACCCTTTT
AATAAATCAAAATTTAATTAAGAATCAAAATGTTCTTATTATATAAATAG
ACGATAAGACCCTATTGAACTTTACTTTAGTTTAACTGGGGCAGTTAACT
AATAATAATCTTAATTAATCTCTTTTTATAAAAATCCAATCTATTTGAAT
TTGAATAAGTTACCATAGGGATAACAGCGTAATTTGTTTCTAAAGTTCTT
ATTTAAAAACAAGATTGCGACCTCGATGTTGAATTAGTGTTCCTTTTTAA
ATGCAACAATTTTAAAAGTAGGTCTGTTCGACCTTTAAAACATTACA
>SEQ37
TAGCCGCAGAAATTTAACTGTGCTAAGGTAGCATAATCATTAGCTCTTTA
ATTAAGAGCTCGTATGAAAGGTTAAACATTATATATTCTATAACCCTTTT
AATAAATCAAAATTTAATTAAGAATCAAAATGTTCTTATTATATAAATAG
ACGATAAGACCCTATTGAACTTTACTTTAGTTTAACTGGGGCAGTTAACT
AATAATAATCTTAATTAATCTCTTTTTATAAAAATCCAATCTATTTGAAT
TTGAATAAGTTACCATAGGGATAACAGCGTAATTTGTTTCTAAAGTTCTT
ATTTAAAAACAAGATTGCGACCTCGATGTTGAATTAGTGTTCCTTTTTAA
ATGCAACAATTTTAAAAGTAGGTCTGTTCGACCTTTAAAACATTACA
>SEQ38
TAGCCGCAGAAATTTAACTGTGCTAAGGTAGCATAATCATTAGCTCTTTA
ATTAAGAGCTCGTATGAAAGGTTAAACATTATATATTCTATAACCCTTTT
AATAAATCAAAATTTAATTAAGAATCAAAATGTTCTTATTATATAAATAG
ACGATAAGACCCTATTGAACTTTACTTTAGTTTAACTGGGGCAGTTAACT
AATAATAATCTTAATTAATCTCTTTTTATAAAAATCCAATCTATTTGAAT
TTGAATAAGTTACCATAGGGATAACAGCGTAATTTGTTTCTAAAGTTCTT
ATTTAAAAACAAGATTGCGACCTCGATGTTGAATTAGTGTTCCTTTTTAA
ATGCAACAATTTTAAAAGTAGGTCTGTTCGACCTTTAAAACATTACA
>SEQ39
TAGCCGCAGAAATTTAACTGTGCTAAGGTAGCATAATCATTAGCTCTTTA
ATTAAGAGCTCGTATGAAAGGTTAAACATTATATATTCTATAACCCTTTT
AATAAATCAAAATTTAATTAAGAATCAAAATGTTCTTATTATATAAATAG
ACGATAAGACCCTATTGAACTTTACTTTAGTTTAACTGGGGCAGTTAACT
AATAATAATCTTAATTAATCTCTTTTTATAAAAATCCAATCTATTTGAAT
TTCAATAAGTTACCATAGGGATAACAGCGTAATTTGTTTCTAAAGTTCTT
ATTTAAAAACAAGATTGCGACCTCGATGTTGAATTAGTGTTCCTTTTTAA
ATGCAACAATTTTAAAAGTAGGTCTGTTCGACCTTTAAAACATTACA
>SEQ40
TAGCCGCAGAAATTTAACTGTGCTAAGGTAGCATAATCATTAGCTCTTTA
ATTAAGAGCTCGTATGAAAGGTTAAACATTATATATTCTGTAACCCTTTT
AATAAATCAAAATTTAATTAAGAATCAAAATGTTCTTATTATATAAATAG
ACGATAAGACCCTATTGAACTTTACTTTAGTTTAACTGGGGCAGTTAACT
AATAATAATCTTAATTAATCTCTTTTTATAAAAATCCAATCTATTTGAAT
TTGAATAAGTTACCATAGGGATAACAGCGTAATTTGTTTCTAAAGTTCTT
ATTTAAAAACAAGATTGCGACCTCGATGTTGAATTAGTGTTCCTTTTTAA
ATGCAACAATTTTAAAAGTAGGTCTGTTCGACCTTTAAAACATTACA
>SEQ41
TAGCCGCAGAAATTTAACTGTGCTAAGGTAGCATAATCATTAGCTCTTTA
ATTAAGAGCTCGTATGAAAGGTTAAACATTATATATTCTATAACCCTTTT
AATAAATCAAAATTTAATTAAGAATCAAAATGTTCTTATTATATAAATAG
ACGATAAGACCCTATTGAACTTTACTTTAGTTTAACTGGGGCAGTTAACT
AATAATAATCTTAATTAATCTCTTTTTATAAAAATCCAATCTATTTGAAT
TTCAATAAGTTACCATAGGGATAACAGCGTAATTTGTTTCTAAAGTTCTT
ATTTAAAAACAAGATTGCGACCTCGATGTTGAATTAGTGTTCCTTTTTAA
ATGCAACAATTTTAAAAGTAGGTCTGTTCGACCTTTAAAACATTACA
>SEQ42
TAGCCGCAGAAATTTAACTGTGCTAAGGTAGCATAATCATTAGCTCTTTA
ATTAAGAGCTCGTATGAAAGGTTAAACATTATATATTCTATAACCCTTTT
AATAAATCAAAATTTAATTAAGAATCAAAATGTTCTTATTATATAAATAG
ACGATAAGACCCTATTGAACTTTACTTTAGTTTAACTGGGGCAGTTAACT
AATAATAATCTTAATTAATCTCTTTTTATAAAAATCCAATCTATTTGAAT
TTGAATAAGTTACCATAGGGATAACAGCGTAATTTGTTTCTAAAGTTCTT
ATTTAAAAACAAGATTGCGACCTCGATGTTGAATTAGTGTTCCTTTTTAA
ATGCAACAATTTTAAAAGTAGGTCTGTTCGACCTTTAAAACATTACA
>SEQ43
TAGCCGCAGAAATTTAACTGTGCTAAGGTAGCATAATCATTAGCTCTTTA
ATTAAGAGCTCGTATGAAAGGTTAAACATTATATATTCTATAACCCTTTT
AATAAATCAAAATTTAATTAAGAATCAAAATGTTCTTATTATATAAATAG
ACGATAAGACCCTATTGAACTTTACTTTAGTTTAACTGGGGCAGTTAACT
AATAATAATCTTAATTAATCTCTTTTTATAAAAATCCAATCTATTTGAAT
TTGAATAAGTTACCATAGGGATAACAGCGTAATTTGTTTCTAAAGTTCTT
ATTTAAAAACAAGATTGCGACCTCGATGTTGAATTAGTGTTCCTTTTTAA
ATGCAACAATTTTAAAAGTAGGTCTGTTCGACCTTTAAAACATTACA
>SEQ44
TAGCCGCAGAAATTTAACTGTGCTAAGGTAGCATAATCATTAGCTCTTTA
ATTAAGAGCTCGTATGAAAGGTTAAACATTATATATTCTATAACCCTTTT
AATAAATCAAAATTTAATTAAGAATCAAAATGTTCTTATTATATAAATAG
ACGATAAGACCCTATTGAACTTTACTTTAGTTTAACTGGGGCAGTTAACT
AATAATAATCTTAATTAATCTCTTTTTATAAAAATCCAATCTATTTGAAT
TTGAATAAGTTACCATAGGGATAACAGCGTAATTTGTTTCTAAAGTTCTT
ATTTAAAAACAAGATTGCGACCTCGATGTTGAATTAGTGTTCCTTTTTAA
ATGCAACAATTTTAAAAGTAGGTCTGTTCGACCTTTAAAACATTACA
>SEQ45
TAGCCGCAGAAATTTAACTGTGCTAAGGTAGCATAATCATTAGCTCTTTA
ATTAAGAGCTCGTATGAAAGGTTAAACATTATATATTCTATAACCCTTTT
AATAAATCAAAATTTAATTAAGAATCAAAATGTTCTTATTATATAAATAG
ACGATAAGACCCTATTGAACTTTACTTTAGTTTAACTGGGGCAGTTAACT
AATAATAATCTTAATTAATCTCTTTTTATAAAAATCCAATCTATTTGAAT
TTGAATAAGTTACCATAGGGATAACAGCGTAATTTGTTTCTAAAGTTCTT
ATTTAAAAACAAGATTGCGACCTCGATGTTGAATTAGTGTTCCTTTTTAA
ATGCAACAATTTTAAAAGTAGGTCTGTTCGACCTTTAAAACATTACA
>SEQ46
TAGCCGCAGAAATTTAACTGTGCTAAGGTAGCATAATCATTAGCTCTTTA
ATTAAGAGCTCGTATGAAAGGTTAAACATTATATATTCTATAACCCTTTT
AATAAATCAAAATTTAATTAAGAATCAAAATGTTCTTATTATATAAATAG
ACGATAAGACCCTATTGAACTTTACTTTAGTTTAACTGGGGCAGTTAACT
AATAATAATCTTAATTAATCTCTTTTTATAAAAATCCAATCTATTTGAAT
TTGAATAAGTTACCATAGGGATAACAGCGTAATTTGTTTCTAAAGTTCTT
ATTTAAAAACAAGATTGCGACCTCGATGTTGAATTAGTGTTCCTTTTTAA
ATGCAACAATTTTAAAAGTAGGTCTGTTCGACCTTTAAAACATTACA
>SEQ47
TAGCCGCAGAAATTTAACTGTGCTAAGGTAGCATAATCATTAGCTCTTTA
ATTAAGAGCTCGTATGAAAGGTTAAACATTATATATTCTATAACCCTTTT
AATAAATCAAAATTTAATTAAGAATCAAAATGTTCTTATTATATAAATAG
ACGATAAGACCCTATTGAACTTTACTTTAGTTTAACTGGGGCAGTTAACT
AATAATAATCTTAATTAATCTCTTTTTATAAAAATCCAATCTATTTGAAT
TTGAATAAGTTACCATAGGGATAACAGCGTAATTTGTTTCTAAAGTTCTT
ATTTAAAAACAAGATTGCGACCTCGATGTTGAATTAGTGTTCCTTTTTAA
ATGCAACAATTTTAAAAGTAGGTCTGTTCGACCTTTAAAACATTACA
>SEQ48
TAGCCGCAGAAATTTAACTGTGCTAAGGTAGCATAATCATTAGCTCTTTA
ATTAAGAGCTCGTATGAAAGGTTAAACATTATATATTCTATAACCCTTTT
AATAAATCAAAATTTAATTAAGAATCAAAATGTTCTTATTATATAAATAG
ACGATAAGACCCTATTGAACTTTACTTTAGTTTAACTGGGGCAGTTAACT
AATAATAATCTTAATTAATCTCTTTTTATAAAAATCCAATCTATTTGAAT
TTGAATAAGTTACCATAGGGATAACAGCGTAATTTGTTTCTAAAGTTCTT
ATTTAAAAACAAGATTGCGACCTCGATGTTGAATTAGTGTTCCTTTTTAA
ATGCAACAATTTTAAAAGTAGGTCTGTTCGACCTTTAAAACATTACA
>SEQ49
TAGCCGCAGAAATTTAACTGTGCTAAGGTAGCATAATCATTAGCTCTTTA
ATTAAGAGCTCGTATGAAAGGTTAAACATTATATATTCTATAACCCTTTT
AATAAATCAAAATTTAATTAAGAATCAAAATGTTCTTATTATATAAATAG
ACGATAAGACCCTATTGAACTTTACTTTAGTTTAACTGGGGCAGTTAACT
AATAATAATCTTAATTAATCTCTTTTTATAAAAATCCAATCTATTTGAAT
TTGAATAAGTTACCATAGGGATAACAGCGTAATTTGTTTCTAAAGTTCTT
ATTTAAAAACAAGATTGCGACCTCGATGTTGAATTAGTGTTCCTTTTTAA
ATGCAACAATTTTAAAAGTAGGTCTGTTCGACCTATAAAACATTACA
>SEQ50
TAGCCGCAGAAATTTAACTGTGCTAAGGTAGCATAATCATTAGCTCTTTA
ATTAAGAGCTCGTATGAAAGGTTAAACATTATATATTCTATAACCCTTTT
AATAAATCAAAATTTAATTAAGAATCAAAATGTTCTTATTATATAAATAG
ACGATAAGACCCTATTGAACTTTACTTTAGTTTAACTGGGGCAGTTAACT
AATAATAATCTTAATTAATCTCTTTTTATAAAAATCCAATCTATTTGAAT
TTGAATAAGTTACCATAGGGATAACAGCGTAATTTGTTTCTAAAGTTCTT
ATTTAAAAACAAGATTGCGACCTCGATGTTGAATTAGTGTTCCTTTTTAA
ATGCAACAATTTTAAAAGTAGGTCTGTTCGACCTTTAAAACATTACA
>SEQ51
TAGCCGCAGAAATTTAACTGTGCTAAGGTAGCATAATCATTAGCTCTTTA
ATTAAGAGCTCGTATGAAAGGTTAAACATTATATATTCTGTAACCCTTTT
AATAAATCAAAATTTAATTAAGAATCAAAATGTTCTTATTATATAAATAG
ACGATAAGACCCTATTGAACTTTACTTTAGTTTAACTGGGGCAGTTAACT
AATAATAATCTTAATTAATCTCTTTTTATAAAAATCCAATCTATTTGAAT
TTGAATAAGTTACCATAGGGATAACAGCGTAATTTGTTTCTAAAGTTCTT
ATTTAAAAATAAGATTGCGACCTCGATGTTGAATTAGTGTTCCTTTTTAA
ATGCAACAATTTTAAAAGTAGGTCTGTTCGACCTTTAAAACATTACA
>SEQ52
TAGCCGCAGAAATTTAACTGTGCTAAGGTAGCATAATCATTAGCTCTTTA
ATTAAGAGCTCGTATGAAAGGTTAAACATTATATATTCTGTAACCCTTTT
AATAAATCAAAATTTAATTAAGAATCAAAATGTTCTTATTATATAAATAG
ACGATAAGACCCTATTGAACTTTACTTTAGTTTAACTGGGGCAGTTAACT
AATAATAATCTTAATTAATCTCTTTTTATAAAAATCCAATCTATTTGAAT
TTGAATAAGTTACCATAGGGATAACAGCGTAATTTGTTTCTAAAGTTCTT
ATTTAAAAATAAGATTGCGACCTCGATGTTGAATTAGTGTTCCTTTTTAA
ATGCAACAATTTTAAAAGTAGGTCTGTTCGACCTTTAAAACATTACA
>SEQ53
TAGCCGCAGAAATTTAACTGTGCTAAGGTAGCATAATCATTAGCTCTTTA
ATTAAGAGCTCGTATGAAAGGTTTAACATTATATATACTATAACTTTTTT
AATAAATCAAAATTTAACTAAGAATCAAAATGTTCTTATTATATAAATAG
ACGATAAGACCCTATTGAACTTTACTTTAGTTTAACTGGGGCAGTTAATT
AATAATTATCTTAATCAACCTCTTTTTATAAAAATCCAATCTATTTGAAT
TTGAATAAGTTACCATAGGGATAACAGCGTGATTTGTTTCTAAAGTTCTT
ATTTAAAAACAAGATTGCGACCTCGATGTTGAATTAGTGTTCCTTTTTAA
ATGCAATAATTTTAAAAGTAGGTCTGTTCGACCTTTAAAACATTACA
>SEQ54
TAGCCGCAGAAATTTAACTGTGCTAAGGTAGCATAATCATTAGCTCTTTA
ATTAAGAGCTCGTATGAAAGGTTTAACATTATATATACTATAACTTTTTT
AATAAATCAAAATTTAACTAAGAATCAAAATGTTCTTATTATATAAATAG
ACGATAAGACCCTATTGAACTTTACTTTAGTTTAACTGGGGCAGTTAATT
AATAATAATCTTAATCAACCTCTTTTTATAAAAATCCAATCTATTTGAAT
TTGAATAAGTTACCATAGGGATAACAGCGTGATTTGTTTCTAAAGTTCTT
ATTTAAAAACAAGATTGCGACCTCGATGTTGAATTAATGTTCCTTTTTAA
ATGCAATAATTTTAAAAGTAGGTCTGTTCGACCTTTAAAACATTACA
>SEQ55
TAGCCGCAGAAATTTAACTGTGCTAAGGTAGCATAATCATTAGCTCTTTA
ATTAAGAGCTCGTATGAAAGGTTTAACATTATATATACTATAACTTTTTT
AATAAATCAAAATTTAACTAAGAATCAAAATGTTCTTATTATATAAATAG
ACGATAAGACCCTATTGAACTTTACTTTAGTTTAACTGGGGCAGTTAATT
AATAATTATCTTAATCAACCTCTTTTTATAAAAATCCAATCTATTTGAAT
TTGAATAAGTTACCATAGGGATAACAGCGTGATTTGTTTCTAAAGTTCTT
ATTTAAAAACAAGATTGCGACCTCGATGTTGAATTAGTGTTCCTTTTTAA
ATGCAATAATTTTAAAAGTAGGTCTGTTCGACCTTTAAAACATTACA
>SEQ56
TAGCCGCAGAAATTTAACTGTGCTAAGGTAGCATAATCATTAGCTCTTTA
ATTAAGAGCTCGTATGAAAGGTTAAACATTATATATTCTGTAACCCTTTT
AATAAATCAAAATTTAATTAAGAATCAAAATGTTCTTATTATATAAATAG
ACGATAAGACCCTATTGAACTTTACTTTAGTTTAACTGGGGCAGTTAACT
AATAATAATCTTAATTAATCTCTTTTTATAAAAATCCAATCTATTTGAAT
TTGAATAAGTTACCATAGGGATAACAGCGTAATTTGTTTCTAAAGTTCTT
ATTTAAAAATAAGATTGCGACCTCGATGTTGAATTAGTGTTCCTTTTTAA
ATGCAACAATTTTAAAAGTAGGTCTGTTCGACCTTTAAAACATTACA
>SEQ57
TAGCCGCAGAAATTTAACTGTGCTAAGGTAGCATAATCATTAGCTCTTTA
ATTAAGAGCTCGTATGAAAGGTTTAACATTATATATACTATAACTTTTTT
AATAAATCAAAATTTAACTAAGAATCAAAATGTTCTTATTATATAAATAG
ACGATAAGACCCTATTGAACTTTACTTTAGTTTAACTGGGGCAGTTAATT
AATAATAATCTTAATCAACCTCTTTTTATAAAAATCCAATCTATTTGAAT
TTGAATAAGTTACCATAGGGATAACAGCGTGATTTGTTTCTAAAGTTCTT
ATTTAAAAACAAGATTGCGACCTCGATGTTGAATTAATGTTCCTTTTTAA
ATGCAATAATTTTAAAAGTAGGTCTGTTCGACCTTTAAAACATTACA
>SEQ58
TAGCCGCAGAAATTTAACTGTGCTAAGGTAGCATAATCATTAGCTCTTTA
ATTAAGAGCTCGTATGAAAGGTTAAACATTATATATTCTGTAACCCTTTT
AATAAATCAAAATTTAATTAAGAATCAAAATGTTCTTATTATATAAATAG
ACGATAAGACCCTATTGAACTTTACTTTAGTTTAACTGGGGCAGTTAACT
AATAATAATCTTAATTAATCTCTTTTTATAAAAATCCAATCTATTTGAAT
TTGAATAAGTTACCATAGGGATAACAGCGTAATTTGTTTCTAAAGTTCTT
ATTTAAAAATAAGATTGCGACCTCGATGTTGAATTAGTGTTCCTTTTTAA
ATGCAACAATTTTAAAAGTAGGTCTGTTCGACCTTTAAAACATTACA
>SEQ59
TAGCCGCAGAAATTTAACTGTGCTAAGGTAGCATAATCATTAGCTCTTTA
ATTAAGAGCTCGTATGAAAGGTTAAACATTATATATTCTGTAACCCTTTT
AATAAATCAAAATTTAATTAAGAATCAAAATGTTCTTATTATATAAATAG
ACGATAAGACCCTATTGAACTTTACTTTAGTTTAACTGGGGCAGTTAACT
AATAATAATCTTAATTAATCTCTTTTTATAAAAATCCAATCTATTTGAAT
TTGAATAAGTTACCATAGGGATAACAGCGTAATTTGTTTCTAAAGTTCTT
ATTTAAAAATAAGATTGCGACCTCGATGTTGAATTAGTGTTCCTTTTTAA
ATGCAACAATTTTAAAAGTAGGTCTGTTCGACCTTTAAAACATTACA
>SEQ60
TAGCCGCAGAAATTTAACTGTGCTAAGGTAGCATAATCATTAGCTCTTTA
ATTAAGAGCTCGTATGAAAGGTTAAACATTATATATTCTGTAACCCTTTT
AATAAATCAAAATTTAATTAAGAATCAAAATGTTCTTATTATATAAATAG
ACGATAAGACCCTATTGAACTTTACTTTAGTTTAACTGGGGCAGTTAACT
AATAATAATCTTAATTAATCTCTTTTTATAAAAATCCAATCTATTTGAAT
TTGAATAAGTTACCATAGGGATAACAGCGTAATTTGTTTCTAAAGTTCTT
ATTTAAAAATAAGATTGCGACCTCGATGTTGAATTAGTGTTCCTTTTTAA
ATGCAACAATTTTAAAAGTAGGTCTGTTCGACCTTTAAAACATTACA
>SEQ61
TAGCCGCAGAAATTTAACTGTGCTAAGGTAGCATAATCATTAGCTCTTTA
ATTAAGAGCTCGTATGAAAGGTTAAACATTATATATTCTGTAACCCTTTT
AATAAATCAAAATTTAATTAAGAATCAAAATGTTCTTATTATATAAATAG
ACGATAAGACCCTATTGAACTTTACTTTAGTTTAACTGGGGCAGTTAACT
AATAATAATCTTAATTAATCTCTTTTTATAAAAATCCAATCTATTTGAAT
TTGAATAAGTTACCATAGGGATAACAGCGTAATTTGTTTCTAAAGTTCTT
ATTTAAAAATAAGATTGCGACCTCGATGTTGAATTAGTGTTCCTTTTTAA
ATGCAACAATTTTAAAAGTAGGTCTGTTCGACCTTTAAAACATTACA
>SEQ62
TAGCCGCAGAAATTTAACTGTGCTAAGGTAGCATAATCATTAGCTCTTTA
ATTAAGAGCTCGTATGAAAGGTTAAACATTATATATTCTGTAACCCTTTT
AATAAATCAAAATTTAATTAAGAATCAAAATGTTCTTATTATATAAATAG
ACGATAAGACCCTATTGAACTTTACTTTAGTTTAACTGGGGCAGTTAACT
AATAATAATCTTAATTAATCTCTTTTTATAAAAATCCAATCTATTTGAAT
TTGAATAAGTTACCATAGGGATAACAGCGTAATTTGTTTCTAAAGTTCTT
ATTTAAAAATAAGATTGCGACCTCGATGTTGAATTAGTGTTCCTTTTTAA
ATGCAACAATTTTAAAAGTAGGTCTGTTCGACCTTTAAAACATTACA
>SEQ63
TAGCCGCAGAAATTTAACTGTGCTAAGGTAGCATAATCATTAGCTCTTTA
ATTAAGAGCTCGTATGAAAGGTTTAACATTATATATACTATAACTTTTTT
AATAAATCAAAATTTAACTAAGAATCAAAATGTTCTTATTATATAAATAG
ACGATAAGACCCTATTGAACTTTACTTTAGTTTAACTGGGGCAGTTAATT
AATAATTATCTTAATCAACCTCTTTTTATAAAAATCCAATCTATTTGAAT
TTGAATAAGTTACCATAGGGATAACAGCGTGATTTGTTTCTAAAGTTCTT
ATTTAAAAACAAGATTGCGACCTCGATGTTGAATTAGTGTTCCTTTTTAA
ATGCAATAATTTTAAAAGTAGGTCTGTTCGACCTTTAAAACATTACA
>SEQ64
TAGCCGCAGAAATTTAACTGTGCTAAGGTAGCATAATCATTAGCTCTTTA
ATTAAGAGCTCGTATGAAAGGTTAAACATTATATATTCTGTAACCCTTTT
AATAAATCAAAATTTAATTAAGAATCAAAATGTTCTTATTATATAAATAG
ACGATAAGACCCTATTGAACTTTACTTTAGTTTAACTGGGGCAGTTAACT
AATAATAATCTTAATTAATCTCTTTTTATAAAAATCCAATCTATTTGAAT
TTGAATAAGTTACCATAGGGATAACAGCGTAATTTGTTTCTAAAGTTCTT
ATTTAAAAATAAGATTGCGACCTCGATGTTGAATTAGTGTTCCTTTTTAA
ATGCAACAATTTTAAAAGTAGGTCTGTTCGACCTTTAAAACATTACA
>SEQ65
TAGCCGCAGAAATTTAACTGTGCTAAGGTAGCATAATCATTAGCTCTTTA
ATTAAGAGCTCGTATGAAAGGTTAAACATTATATATTCTGTAACCCTTTT
AATAAATCAAAATTTAATTAAGAATCAAAATGTTCTTATTATATAAATAG
ACGATAAGACCCTATTGAACTTTACTTTAGTTTAACTGGGGCAGTTAACT
AATAATAATCTTAATTAATCTCTTTTTATAAAAATCCAATCTATTTGAAT
TTGAATAAGTTACCATAGGGATAACAGCGTAATTTGTTTCTAAAGTTCTT
ATTTAAAAATAAGATTGCGACCTCGATGTTGAATTAGTGTTCCTTTTTAA
ATGCAACAATTTTAAAAGTAGGTCTGTTCGACCTTTAAAACATTACA
>SEQ66
TAGCCGCAGAAATTTAACTGTGCTAAGGTAGCATAATCATTAGCTCTTTA
ATTAAGAGCTCGTATGAAAGGTTAAACATTATATATTCTGTAACCCTTTT
AATAAATCAAAATTTAATTAAGAATCAAAATGTTCTTATTATATAAATAG
ACGATAAGACCCTATTGAACTTTACTTTAGTTTAACTGGGGCAGTTAACT
AATAATAATCTTAATTAATCTCTTTTTATAAAAATCCAATCTATTTGAAT
TTGAATAAGTTACCATAGGGATAACAGCGTAATTTGTTTCTAAAGTTCTT
ATTTAAAAATAAGATTGCGACCTCGATGTTGAATTAGTGTTCCTTTTTAA
ATGCAACAATTTTAAAAGTAGGTCTGTTCGACCTTTAAAACATTACA
>SEQ67
TAGCCGCAGAAATTTAACTGTGCTAAGGTAGCATAATCATTAGCTCTTTA
ATTAAGAGCTCGTATGAAAGGTTAAACATTATATATTCTGTAACCCTTTT
AATAAATCAAAATTTAATTAAGAATCAAAATGTTCTTATTATATAAATAG
ACGATAAGACCCTATTGAACTTTACTTTAGTTTAACTGGGGCAGTTAACT
AATAATAATCTTAATTAATCTCTTTTTATAAAAATCCAATCTATTTGAAT
TTGAATAAGTTACCATAGGGATAACAGCGTAATTTGTTTCTAAAGTTCTT
ATTTAAAAATAAGATTGCGACCTCGATGTTGAATTAGTGTTCCTTTTTAA
ATGCAACAATTTTAAAAGTAGGTCTGTTCGACCTTTAAAACATTACA
>SEQ68
TAGCCGCAGAAATTTAACTGTGCTAAGGTAGCATAATCATTAGCTCTTTA
ATTAAGAGCTCGTATGAAAGGTTAAACATTATATATTCTGTAACCCTTTT
AATAAATCAAAATTTAATTAAGAATCAAAATGTTCTTATTATATAAATAG
ACGATAAGACCCTATTGAACTTTACTTTAGTTTAACTGGGGCAGTTAACT
AATAATAATCTTAATTAATCTCTTTTTATAAAAATCCAATCTATTTGAAT
TTGAATAAGTTACCATAGGGATAACAGCGTAATTTGTTTCTAAAGTTCTT
ATTTAAAAATAAGATTGCGACCTCGATGTTGAATTAGTGTTCCTTTTTAA
ATGCAATAATTTTAAAAGTAGGTCTGTTCGACCTTTAAAACATTACA
>SEQ69
TAGCCGCAGAAATTTAACTGTGCTAAGGTAGCATAATCATTAGCTCTTTA
ATTAAGAGCTCGTATGAAAGGTTTAACATTATATATACTATAACTTTTTT
AATAAATCAAAATTTAACTAAGAATCAAAATGTTCTTATTATATAAATAG
ACGATAAGACCCTATTGAACTTTACTTTAGTTTAACTGGGGCAGTTAATT
AATAATTATCTTAATCAACCTCTTTTTATAAAAATCCAATCTATTTGAAT
TTGAATAAGTTACCATAGGGATAACAGCGTGATTTGTTTCTAAAGTTCTT
ATTTAAAAACAAGATTGCGACCTCGATGTTGAATTAGTGTTCCTTTTTAA
ATGCAATAATTTTAAAAGTAGGTCTGTTCGACCTTTAAAACATTACA
>SEQ70
TAGCCGCAGAAATTTAACTGTGCTAAGGTAGCATAATCATTAGCTCTTTA
ATTAAGAGCTCGTATGAAAGGTTTAACATTATATATACTATAACTTTTTT
AATAAATCAAAATTTAACTAAGAATCAAAATGTTCTTATTATATAAATAG
ACGATAAGACCCTATTGAACTTTACTTTAGTTTAACTGGGGCAGTTAATT
AATAATTATCTTAATCAACCTCTTTTTATAAAAATCCAATCTATTTGAAT
TTGAATAAGTTACCATAGGGATAACAGCGTGATTTGTTTCTAAAGTTCTT
ATTTAAAAACAAGATTGCGACCTCGATGTTGAATTAGTGTTCCTTTTTAA
ATGCAATAATTTTAAAAGTAGGTCTGTTCGACCTTTAAAACATTACA
>SEQ71
TAGCCGCAGAAATTTAACTGTGCTAAGGTAGCATAATCATTAGCTCTTTA
ATTAAGAGCTCGTATGAAAGGTTTAACATTATATATACTATAACTTTTTT
AATAAATCAAAATTTAACTAAGAATCAAAATGTTCTTATTATATAAATAG
ACGATAAGACCCTATTGAACTTTACTTTAGTTTAACTGGGGCAGTTAATT
AATAATTATCTTAATCAACCTCTTTTTATAAAAATCCAATCTATTTGAAT
TTGAATAAGTTACCATAGGGATAACAGCGTGATTTGTTTCTAAAGTTCTT
ATTTAAAAACAAGATTGCGACCTCGATGTTGAATTAGTGTTCCTTTTTAA
ATGCAATAATTTTAAAAGTAGGTCTGTTCGACCTTTAAAACATTACA
>SEQ72
TAGCCGCAGAAATTTAACTGTGCTAAGGTAGCATAATCATTAGCTCTTTA
ATTAAGAGCTCGTATGAAAGGTTTAACATTATATATACTATAACTTTTTT
AATAAATCAAAATTTAACTAAGAATCAAAATGTTCTTATTATATAAATAG
ACGATAAGACCCTATTGAACTTTACTTTAGTTTAACTGGGGCAGTTAATT
AATAATTATCTTAATCAACCTCTTTTTATAAAAATCCAATCTATTTGAAT
TTGAATAAGTTACCATAGGGATAACAGCGTGATTTGTTTCTAAAGTTCTT
ATTTAAAAACAAGATTGCGACCTCGATGTTGAATTAGTGTTCCTTTTTAA
ATGCAATAATTTTAAAAGTAGGTCTGTTCGACCTTTAAAACATTACA
>SEQ73
TAGCCGCAGAAATTTAACTGTGCTAAGGTAGCATAATCATTAGCTCTTTA
ATTAAGAGCTCGTATGAAAGGTTTAACATTATATATACTATAACTTTTTT
AATAAATCAAAATTTAACTAAGAATCAAAATGTTCTTATTATATAAATAG
ACGATAAGACCCTATTGAACTTTACTTTAGTTTAACTGGGGCAGTTAATT
AATAATTATCTTAATCAACCTCTTTTTATAAAAATCCAATCTATTTGAAT
TTGAATAAGTTACCATAGGGATAACAGCGTGATTTGTTTCTAAAGTTCTT
ATTTAAAAACAAGATTGCGACCTCGATGTTGAATTAGTGTTCCTTTTTAA
ATGCAATAATTTTAAAAGTAGGTCTGTTCGACCTTTAAAACATTACA
>SEQ74
TAGCCGCAGAAATTTAACTGTGCTAAGGTAGCATAATCATTAGCTCTTTA
ATTAAGAGCTCGTATGAAAGGTTTAACATTATATATACTATAACTTTTTT
AATAAATCAAAATTTAACTAAGAATCAAAATGTTCTTATTATATAAATAG
ACGATAAGACCCTATTGAACTTTACTTTAGTTTAACTGGGGCAGTTAATT
AATAATTATCTTAATCAACCTCTTTTTATAAAAATCCAATCTATTTGAAT
TTGAATAAGTTACCATAGGGATAACAGCGTGATTTGTTTCTAAAGTTCTT
ATTTAAAAACAAGATTGCGACCTCGATGTTGAATTAGTGTTCCTTTTTAA
ATGCAATAATTTTAAAAGTAGGTCTGTTCGACCTTTAAAACATTACA
>SEQ75
TAGCCGCAGAAATTTAACTGTGCTAAGGTAGCATAATCATTAGCTCTTTA
ATTAAGAGCTCGTATGAAAGGTTAAACATTATATATTCTATAACCCTTTT
AATAAATCAAAATTTAATTAAGAATCAAAATGTTCTTATTATATAAATAG
ACGATAAGACCCTATTGAACTTTACTTTAGTTTAACTGGGGCAGTTAACT
AATAATAATCTTAATTAATCTCTTTTTATAAAAATCCAATCTATTTGAAT
TTGAATAAGTTACCATAGGGATAACAGCGTAATTTGTTTCTAAAGTTCTT
ATTTAAAAACAAGATTGCGACCTCGATGTTGAATTAGTGTTCCTTTTTAA
ATGCAACAATTTTAAAAGTAGGTCTGTTCGACCTTTAAAACATTACA
>SEQ76
TAGCCGCAGAAATTTAACTGTGCTAAGGTAGCATAATCATTAGCTCTTTA
ATTAAGAGCTCGTATGAAAGGTTAAACATTATATATTCTATAACCCTTTT
AATAAATCAAAATTTAATTAAGAATCAAAATGTTCTTATTATATAAATAG
ACGATAAGACCCTATTGAACTTTACTTTAGTTTAACTGGGGCAGTTAACT
AATAATAATCTTAATTAATCTCTTTTTATAAAAATCCAATCTATTTGAAT
TTGAATAAGTTACCATAGGGATAACAGCGTAATTTGTTTCTAAAGTTCTT
ATTTAAAAACAAGATTGCGACCTCGATGTTGAATTAGTGTTCCTTTTTAA
ATGCAACAATTTTAAAAGTAGGTCTGTTCGACCTTTAAAACATTACA
>SEQ77
TAGCCGCAGAAATTTAACTGTGCTAAGGTAGCATAATCATTAGCTCTTTA
ATTAAGAGCTCGTATGAAAGGTTAAACATTATATATTCTATAACCCTTTT
AATAAATCAAAATTTAATTAAGAATCAAAATGTTCTTATTATATAAATAG
ACGATAAGACCCTATTGAACTTTACTTTAGTTTAACTGGGGCAGTTAACT
AATAATAATCTTAATTAATCTCTTTTTATAAAAATCCAATCTATTTGAAT
TTGAATAAGTTACCATAGGGATAACAGCGTAATTTGTTTCTAAAGTTCTT
ATTTAAAAACAAGATTGCGACCTCGATGTTGAATTAGTGTTCCTTTTTAA
ATGCAACAATTTTAAAAGTAGGTCTGTTCGACCTTTAAAACATTACA
>SEQ78
TAGCCGCAGAAATTTAACTGTGCTAAGGTAGCATAATCATTAGCTCTTTA
ATTAAGAGCTCGTATGAAAGGTTAAACATTATATATTCTATAACCCTTTT
AATAAATCAAAATTTAATTAAGAATCAAAATGTTCTTATTATATAAATAG
ACGATAAGACCCTATTGAACTTTACTTTAGTTTAACTGGGGCAGTTAACT
AATAATAATCTTAATTAATCTCTTTTTATAAAAATCCAATCTATTTGAAT
TTGAATAAGTTACCATAGGGATAACAGCGTAATTTGTTTCTAAAGTTCTT
ATTTAAAAACAAGATTGCGACCTCGATGTTGAATTAGTGTTCCTTTTTAA
ATGCAACAATTTTAAAAGTAGGTCTGTTCGACCTTTAAAACATTACA
>SEQ79
TAGCCGCAGAAATTTAACTGTGCTAAGGTAGCATAATCATTAGCTCTTTA
ATTAAGAGCTCGTATGAAAGGTTAAACATTATATATTCTATAACCCTTTT
AATAAATCAAAATTTAATTAAGAATCAAAATGTTCTTATTATATAAATAG
ACGATAAGACCCTATTGAACTTTACTTTAGTTTAACTGGGGCAGTTAACT
AATAATAATCTTAATTAATCTCTTTTTATAAAAATCCAATCTATTTGAAT
TTGAATAAGTTACCATAGGGATAACAGCGTAATTTGTTTCTAAAGTTCTT
ATTTAAAAACAAGATTGCGACCTCGATGTTGAATTAGTGTTCCTTTTTAA
ATGCAACAATTTTAAAAGTAGGTCTGTTCGACCTTTAAAACATTACA
>SEQ80
TAGCCGCAGAAATTTAACTGTGCTAAGGTAGCATAATCATTAGCTCTTTA
ATTAAGAGCTCGTATGAAAGGTTAAACATTATATATTCTATAACCCTTTT
AATAAATCAAAATTTAATTAAGAATCAAAATGTTCTTATTATATAAATAG
ACGATAAGACCCTATTGAACTTTACTTTAGTTTAACTGGGGCAGTTAACT
AATAATAATCTTAATTAATCTCTTTTTATAAAAATCCAATCTATTTGAAT
TTGAATAAGTTACCATAGGGATAACAGCGTAATTTGTTTCTAAAGTTCTT
ATTTAAAAACAAGATTGCGACCTCGATGTTGAATTAGTGTTCCTTTTTAA
ATGCAACAATTTTAAAAGTAGGTCTGTTCGACCTTTAAAACATTACA
>SEQ81
TAGCCGCAGAAATTTAACTGTGCTAAGGTAGCATAATCATTAGCTCTTTA
ATTAAGAGCTCGTATGAAAGGTTAAACATTATATATTCTATAACCCTTTT
AATAAATCAAAATTTAATTAAGAATCAAAATGTTCTTATTATATAAATAG
ACGATAAGACCCTATTGAACTTTACTTTAGTTTAACTGGGGCAGTTAACT
AATAATAATCTTAATTAATCTCTTTTTATAAAAATCCAATCTATTTGAAT
TTGAATAAGTTACCATAGGGATAACAGCGTAATTTGTTTCTAAAGTTCTT
ATTTAAAAACAAGATTGCGACCTCGATGTTGAATTAGTGTTCCTTTTTAA
ATGCAACAATTTTAAAAGTAGGTCTGTTCGACCTTTAAAACATTACA
>SEQ82
TAGCCGCAGAAATTTAACTGTGCTAAGGTAGCATAATCATTAGCTCTTTA
ATTAAGAGCTCGTATGAAAGGTTAAACATTATATATTCTATAACCCTTTT
AATAAATCAAAATTTAATTAAGAATCAAAATGTTCTTATTATATAAATAG
ACGATAAGACCCTATTGAACTTTACTTTAGTTTAACTGGGGCAGTTAACT
AATAATAATCTTAATTAATCTCTTTTTATAAAAATCCAATCTATTTGAAT
TTGAATAAGTTACCATAGGGATAACAGCGTAATTTGTTTCTAAAGTTCTT
ATTTAAAAACAAGATTGCGACCTCGATGTTGAATTAGTGTTCCTTTTTAA
ATGCAACAATTTTAAAAGTAGGTCTGTTCGACCTTTAAAACATTACA
>SEQ83
TAGCCGCAGAAATTTAACTGTGCTAAGGTAGCATAATCATTAGCTCTTTA
ATTAAGAGCTCGTATGAAAGGTTAAACATTATATATTCTGTAACCCTTTT
AATAAATCAAAATTTAATTAAGAATCAAAATGTTCTTATTATATAAATAG
ACGATAAGACCCTATTGAACTTTACTTTAGTTTAACTGGGGCAGTTAACT
AATAATAGTCTTAATTAATCTCTTTTTATAAAAATCCAATCTATTTGAAT
TTGAATAAGTTACCATAGGGATAACAGCGTAATTTGTTTCTAAAGTTCTT
ATTTAAAAACAAGATTGCGACCTCGATGTTGAATTAGTGTTCCTTTTTTA
ATGCAACAATTTTAAAAGTAGGTCTGTTCGACCTTTAAAACATTACA
>SEQ84
TAGCCGCAGAAATTTAACTGTGCTAAGGTAGCATAATCATTAGCTCTTTA
ATTAAGAGCTCGTATGAAAGGTTAAACATTATATATTCTATAACCCTTTT
AATAAATCAAAATTTAATTAAGAATCAAAATGTTCTTATTATATAAATAG
ACGATAAGACCCTATTGAACTTTACTTTAGTTTAACTGGGGCAGTTAACT
AATAATAATCTTAATTAATCTCTTTTTATAAAAATCCAATCTATTTGAAT
TTGAATAAGTTACCATAGGGATAACAGCGTAATTTGTTTCTAAAGTTCTT
ATTTAAAAACAAGATTGCGACCTCGATGTTGAATTAGTGTTCCTTTTTAA
ATGCAACAATTTTAAAAGTAGGTCTGTTCGACCTTTAAAACATTACA
>SEQ85
TAGCCGCAGAAATTTAACTGTGCTAAGGTAGCATAATCATTAGCTCTTTA
ATTAAGAGCTCGTATGAAAGGTTAAACATTATATATTCTGTAACCCTTTT
AATAAATCAAAATTTAATTAAGAATCAAAATGTTCTTATTATATAAATAG
ACGATAAGACCCTATTGAACTTTACTTTAGTTTAACTGGGGCAGTTAACT
AATAATAGTCTTAATTAATCTCTTTTTATAAAAATCCAATCTATTTGAAT
TTGAATAAGTTACCATAGGGATAACAGCGTAATTTGTTTCTAAAGTTCTT
ATTTAAAAACAAGATTGCGACCTCGATGTTGAATTAGTGTTCCTTTTTAA
ATGCAACAATTTTAAAAGTAGGTCTGTTCGACCTTTAAAACATTACA
>SEQ86
TAGCCGCAGAAATTTAACTGTGCTAAGGTAGCATAATCATTAGCTCTTTA
ATTAAGAGCTCGTATGAAAGGTTAAACATTATATATTCTGTAACCCTTTT
AATAAATCAAAATTTAATTAAGAATCAAAATGTTCTTATTATATAAATAG
ACGATAAGACCCTATTGAACTTTACTTTAGTTTAACTGGGGCAGTTAACT
AATAATAGTCTTAATTAATCTCTTTTTATAAAAATCCAATCTATTTGAAT
TTGAATAAGTTACCATAGGGATAACAGCGTAATTTGTTTCTAAAGTTCTT
ATTTAAAAACAAGATTGCGACCTCGATGTTGAATTAGTGTTCCTTTTTAA
ATGCAACAATTTTAAAAGTAGGTCTGTTCGACCTTTAAAACATTACA
>SEQ87
TAGCCGCAGAAATTTAACTGTGCTAAGGTAGCATAATCATTAGCTCTTTA
ATTAAGAGCTCGTATGAAAGGTTAAACATTATATATTCTGTAACCCTTTT
AATAAATCAAAATTTAATTAAGAATCAAAATGTTCTTATTATATAAATAG
ACGATAAGACCCTATTGAACTTTACTTTAGTTTAACTGGGGCAGTTAACT
AATAATAGTCTTAATTAATCTCTTTTTATAAAAATCCAATCTATTTGAAT
TTGAATAAGTTACCATAGGGATAACAGCGTAATTTGTTTCTAAAGTTCTT
ATTTAAAAACAAGATTGCGACCTCGATGTTGAATTAGTGTTCCTTTTTAA
ATGCAACAATTTTAAAAGTAGGTCTGTTCGACCTTTAAAACATTACA
>SEQ88
TAGCCGCAGAAATTTAACTGTGCTAAGGTAGCATAATCATTAGCTCTTTA
ATTAAGAGCTCGTATGAAAGGTTAAACATTATATATTCTGTAACCCTTTT
AATAAATCAAAATTTAATTAAGAATCAAAATGTTCTTATTATATAAATAG
ACGATAAGACCCTATTGAACTTTACTTTAGTTTAACTGGGGCAGTTAACT
AATAATAGTCTTAATTAATCTCTTTTTATAAAAATCCAATCTATTTGAAT
TTGAATAAGTTACCATAGGGATAACAGCGTAATTTGTTTCTAAAGTTCTT
ATTTAAAAACAAGATTGCGACCTCGATGTTGAATTAGTGTTCCTTTTTAA
ATGCAACAATTTTAAAAGTAGGTCTGTTCGACCTTTAAAACATTACA
>SEQ89
TAGCCGCAGAAATTTAACTGTGCTAAGGTAGCATAATCATTAGCTCTTTA
ATTAAGAGCTCGTATGAAAGGTTAAACATTATATATTCTATAACCCTTTT
AATAAATCAAAATTTAATTAAGAATCAAAATGTTCTTATTATATAAATAG
ACGATAAGACCCTATTGAACTTTACTTTAGTTTAACTGGGGCAGTTAACT
AATAATAATCTTAATTAATCTCTTTTTATAAAAATCCAATCTATTTGAAT
TTGAATAAGTTACCATAGGGATAACAGCGTAATTTGTTTCTAAAGTTCTT
ATTTAAAAACAAGATTGCGACCTCGATGTTGAATTAGTGTTCCTTTTTAA
ATGCAACAATTTTAAAAGTAGGTCTGTTCGACCTTTAAAACATTACA
>SEQ90
TAGCCGCAGAAATTTAACTGTGCTAAGGTAGCATAATCATTAGCTCTTTA
ATTAAGAGCTCGTATGAAAGGTTAAACATTATATATTCTGTAACCCTTTT
AATAAATCAAAATTTAATTAAGAATCAAAATGTTCTTATTATATAAATAG
ACGATAAGACCCTATTGAACTTTACTTTAGTTTAACTGGGGCAGTTAACT
AATAATAGTCTTAATTAATCTCTTTTTATAAAAATCCAATCTATTTGAAT
TTGAATAAGTTACCATAGGGATAACAGCGTAATTTGTTTCTAAAGTTCTT
ATTTAAAAACAAGATTGCGACCTCGATGTTGAATTAGTGTTCCTTTTTAA
ATGCAACAATTTTAAAAGTAGGTCTGTTCGACCTTTAAAACATTACA
>SEQ91
TAGCCGCAGAAATTTAACTGTGCTAAGGTAGCATAATCATTAGCTCTTTA
ATTAAGAGCTCGTATGAAAGGTTAAACATTATATATTCTGTAACCCTTTT
AATAAATCAAAATTTAATTAAGAATCAAAATGTTCTTATTATATAAATAG
ACGATAAGACCCTATTGAACTTTACTTTAGTTTAACTGGGGCAGTTAACT
AATAATAGTCTTAATTAATCTCTTTTTATAAAAATCCAATCTATTTGAAT
TTGAATAAGTTACCATAGGGATAACAGCGTAATTTGTTTCTAAAGTTCTT
ATTTAAAAACAAGATTGCGACCTCGATGTTGAATTAGTGTTCCTTTTTAA
ATGCAACAATTTTAAAAGTAGGTCTGTTCGACCTTTAAAACATTACA
>SEQ92
TAGCCGCAGAAATTTAACTGTGCTAAGGTAGCATAATCATTAGCTCTTTA
ATTAAGAGCTCGTATGAAAGGTTTAACATTATATATACTATAACTTTTTT
AATAAATCAAAATTTAACTAAGAATCAAAATGTTCTTATTATATAAATAG
ACGATAAGACCCTATTGAACTTTACTTTAGTTTAACTGGGGCAGTTAATT
AATAATAATCTTAATCAACCTCTTTTTATAAAAATCCAATCTATTTGAAT
TTGAATAAGTTACCATAGGGATAACAGCGTGATTTGTTTCTAAAGTTCTT
ATTTAAAAACAAGATTGCGACCTCGATGTTGAATTAATGTTCCTTTTTAA
ATGCAATAATTTTAAAAGTAGGTCTGTTCGACCTTTAAAACATTACA
>SEQ93
TAGCCGCAGAAATTTAACTGTGCTAAGGTAGCATAATCATTAGCTCTTTA
ATTAAGAGCTCGTATGAAAGGTTAAACATTATATATTCTATAACCCTTTT
AATAAATCAAAATTTAATTAAGAATCAAAATGTTCTTATTATATAAATAG
ACGATAAGACCCTATTGAACTTTACTTTAGTTTAACTGGGGCAGTTAACT
AATAATAATCTTAATTAATCTCTTTTTATAAAAATCCAATCTATTTGAAT
TTGAATAAGTTACCATAGGGATAACAGCGTAATTTGTTTCTAAAGTTCTT
ATTTAAAAACAAGATTGCGACCTCGATGTTGAATTAGTGTTCCTTTTTAA
ATGCAACAATTTTAAAAGTAGGTCTGTTCGACCTTTAAAACATTACA
>SEQ94
TAGCCGCAGAAATTTAACTGTGCTAAGGTAGCATAATCATTAGCTCTTTA
ATTAAGAGCTCGTATGAAAGGTTTAACATTATATATACTATAACTTTTTT
AATAAATCAAAATTTAACTAAGAATCAAAATGTTCTTATTATATAAATAG
ACGATAAGACCCTATTGAACTTTACTTTAGTTTAACTGGGGCAGTTAATT
AATAATTATCTTAATCAACCTCTTTTTATAAAAATCCAATCTATTTGAAT
TTGAATAAGTTACCATAGGGATAACAGCGTGATTTGTTTCTAAAGTTCTT
ATTTAAAAACAAGATTGCGACCTCGATGTTGAATTAGTGTTCCTTTTTAA
ATGCAATAATTTTAAAAGTAGGTCTGTTCGACCTTTAAAACATTACA
>SEQ95
TAGCCGCAGAAATTTAACTGTGCTAAGGTAGCATAATCATTAGCTCTTTA
ATTAAGAGCTCGTATGAAAGGTTAAACATTATATATTCTATAACCCTTTT
AATAAATCAAAATTTAATTAAGAATCAAAATGTTCTTATTATATAAATAG
ACGATAAGACCCTATTGAACTTTACTTTAGTTTAACTGGGGCAGTTAACT
AATAATAATCTTAATTAATCTCTTTTTATAAAAATCCAATCTATTTGAAT
TTGAATAAGTTACCATAGGGATAACAGCGTAATTTGTTTCTAAAGTTCTT
ATTTAAAAACAAGATTGCGACCTCGATGTTGAATTAGTGTTCCTTTTTAA
ATGCAACAATTTTAAAAGTAGGTCTGTTCGACCTTTAAAACATTACA
>SEQ96
TAGCCGCAGAAATTTAACTGTGCTAAGGTAGCATAATCATTAGCTCTTTA
ATTAAGAGCTCGTATGAAAGGTTAAACATTATATATTCTATAACCCTTTT
AATAAATCAAAATTTAATTAAGAATCAAAATGTTCTTATTATATAAATAG
ACGATAAGACCCTATTGAACTTTACTTTAGTTTAACTGGGGCAGTTAACT
AATAATAATCTTAATTAATCTCTTTTTATAAAAATCCAATCTATTTGAAT
TTGAATAAGTTACCATAGGGATAACAGCGTAATTTGTTTCTAAAGTTCTT
ATTTAAAAACAAGATTGCGACCTCGATGTTGAATTAGTGTTCCTTTTTAA
ATGCAACAATTTTAAAAGTAGGTCTGTTCGACCTTTAAAACATTACA
>SEQ97
TAGCCGCAGAAATTTAACTGTGCTAAGGTAGCATAATCATTAGCTCTTTA
ATTAAGAGCTCGTATGAAAGGTTAAACATTATATATTCTATAACCCTTTT
AATAAATCAAAATTTAATTAAGAATCAAAATGTTCTTATTATATAAATAG
ACGATAAGACCCTATTGAACTTTACTTTAGTTTAACTGGGGCAGTTAACT
AATAATAATCTTAATTAATCTCTTTTTATAAAAATCCAATCTATTTGAAT
TTGAATAAGTTACCATAGGGATAACAGCGTAATTTGTTTCTAAAGTTCTT
ATTTAAAAACAAGATTGCGACCTCGATGTTGAATTAGTGTTCCTTTTTAA
ATGCAACAATTTTAAAAGTAGGTCTGTTCGACCTTTAAAACATTACA
>SEQ98
TAGCCGCAGAAATTTAACTGTGCTAAGGTAGCATAATCATTAGCTCTTTA
ATTAAGAGCTCGTATGAAAGGTTAAACATTATATATTCTATAACCCTTTT
AATAAATCAAAATTTAATTAAGAATCAAAATGTTCTTATTATATAAATAG
ACGATAAGACCCTATTGAACTTTACTTTAGTTTAACTGGGGCAGTTAACT
AATAATAATCTTAATTAATCTCTTTTTATAAAAATCCAATCTATTTGAAT
TTGAATAAGTTACCATAGGGATAACAGCGTAATTTGTTTCTAAAGTTCTT
ATTTAAAAACAAGATTGCGACCTCGATGTTGAATTAGTGTTCCTTTTTAA
ATGCAACAATTTTAAAAGTAGGTCTGTTCGACCTTTAAAACATTACA
>SEQ99
TAGCCGCAGAAATTTAACTGTGCTAAGGTAGCATAATCATTAGCTCTTTA
ATTAAGAGCTCGTATGAAAGGTTAAACATTATATATTCTATAACCCTTTT
AATAAATCAAAATTTAATTAAGAATCAAAATGTTCTTATTATATAAATAG
ACGATAAGACCCTATTGAACTTTACTTTAGTTTAACTGGGGCAGTTAACT
AATAATAATCTTAATTAATCTCTTTTTATAAAAATCCAATCTATTTGAAT
TTGAATAAGTTACCATAGGGATAACAGCGTAATTTGTTTCTAAAGTTCTT
ATTTAAAAACAAGATTGCGACCTCGATGTTGAATTAGTGTTCCTTTTTAA
ATGCAACAATTTTAAAAGTAGGTCTGTTCGACCTTTAAAACATTACA
>SEQ100
TAGCCGCAGAAATTTAACTGTGCTAAGGTAGCATAATCATTAGCTCTTTA
ATTAAGAGCTCGTATGAAAGGTTAAACATTATATATTCTATAACCCTTTT
AATAAATCAAAATTTAATTAAGAATCAAAATGTTCTTATTATATAAATAG
ACGATAAGACCCTATTGAACTTTACTTTAGTTTAACTGGGGCAGTTAACT
AATAATAATCTTAATTAATCTCTTTTTATAAAAATCCAATCTATTTGAAT
TTGAATAAGTTACCATAGGGATAACAGCGTAATTTGTTTCTAAAGTTCTT
ATTTAAAAACAAGATTGCGACCTCGATGTTGAATTAGTGTTCCTTTTTAA
ATGCAACAATTTTAAAAGTAGGTCTGTTCGACCTTTAAAACATTACA
>SEQ101
TAGCCGCAGAAATTTAACTGTGCTAAGGTAGCATAATCATTAGCTCTTTA
ATTAAGAGCTCGTATGAAAGGTTAAACATTATATATTCTGTAACCCTTTT
AATAAATCAAAATTTAATTAAGAATCAAAATGTTCTTATTATATAAATAG
ACGATAAGACCCTATTGAACTTTACTTTAGTTTAACTGGGGCAGTTAACT
AATAATAGTCTTAATTAATCTCTTTTTATAAAAATCCAATCTATTTGAAT
TTGAATAAGTTACCATAGGGATAACAGCGTAATTTGTTTCTAAAGTTCTT
ATTTAAAAACAAGATTGCGACCTCGATGTTGAATTAATGTTCCTTTTTAA
ATGCAACAATTTTAAAAGTAGGTCTGTTCGACCTTTAAAACATTACA
>SEQ102
TAGCCGCAGAAATTTAACTGTGCTAAGGTAGCATAATCATTAGCTCTTTA
ATTAAGAGCTCGTATGAAAGGTTAAACATTATATATTCTATAACCCTTTT
AATAAATCAAAATTTAATTAAGAATCAAAATGTTCTTATTATATAAATAG
ACGATAAGACCCTATTGAACTTTACTTTAGTTTAACTGGGGCAGTTAACT
AATAATAATCTTAATTAATCTCTTTTTATAAAAATCCAATCTATTTGAAT
TTGAATAAGTTACCATAGGGATAACAGCGTAATTTGTTTCTAAAGTTCTT
ATTTAAAAACAAGATTGCGACCTCGATGTTGAATTAGTGTTCCTTTTTAA
ATGCAACAATTTTAAAAGTAGGTCTGTTCGACCTTTAAAACATTACA
>SEQ103
TAGCCGCAGAAATTTAACTGTGCTAAGGTAGCATAATCATTAGCTCTTTA
ATTAAGAGCTCGTATGAAAGGTTAAACATTATATATTCTGTAACCCTTTT
AATAAATCAAAATTTAATTAAGAATCAAAATGTTCTTATTATATAAATAG
ACGATAAGACCCTATTGAACTTTACTTTAGTTTAACTGGGGCAGTTAACT
AATAATAATCTTAATTAATCTCTTTTTATAAAAATCCAATCTATTTGAAT
TTGAATAAGTTACCATAGGGATAACAGCGTAATTTGTTTCTAAAGTTCTT
ATTTAAAAACAAGATTGCGACCTCGATGTTGAATTAGTGTTCCTTTTTAA
ATGCAACAATTTTAAAAGTAGGTCTGTTCGACCTTTAAAACATTACA
>SEQ105
TAGCCGCAGAAATTTAACTGTGCTAAGGTAGCATAATCATTAGCTCTTTA
ATTAAGAGCTCGTATGAAAGGTTAAACATTATATATTCTGTAACCCTTTT
AATAAATCAAAATTTAATTAAGAATCAAAATGTTCTTATTATATAAATAG
ACGATAAGACCCTATTGAACTTTACTTTAGTTTAACTGGGGCAGTTAACT
AATAATAGTCTTAATTAATCTCTTTTTATAAAAATCCAATCTATTTGAAT
TTGAATAAGTTACCATAGGGATAACAGCGTAATTTGTTTCTAAAGTTCTT
ATTTAAAAACAAGATTGCGACCTCGATGTTGAATTAGTGTTCCTTTTTAA
ATGCAACAATTTTAAAAGTAGGTCTGTTCGACCTTTAAAACATTACA
>Mmilitaris_DR_784448
TAGCCGCGGAAATTTAACCGTGCTAAGGTAGCATAATCATTAGCCCTATA
ATTAAGGGCTCGTATGAACGATGAAACATTTCACTATCTTTTTTAAATTT
TATTATTTAACTTAAACTAAGAATAAAAATGTTCTTATTAATATAAAAGA
CGACAAGACCCTACCGAACTTTACTTTAGTTTTACTGGGGAAGTAAAAAA
ATAATTATCTTTTTATTTAATTACTTACATAAATGACCCAATACATTTGA
TTATCTGCACAAGTTACCATAGGGATAACAGCGTAATTAATTTTAAAAGC
TCTTATTTAAAAATTAAATTGCGACCTCGATGTTGAAATAGGGATAACAG
CGTAATTTGTTTCTAAAGCTCTTATTTAAAAACAAGATTGCGACCTCGAT
GTTGAATTAATGATCCTTCTTAAATGCAACAATTTATAAAGTAGGTCTGT
TCGACCTTTAAATCATTACATGAT
>Mmilitaris_DR_784503
TAGCCGCGGAAATTTAACCGTGCTAAGGTAGCATAATCATTAGCCCTATA
ATTAAGGGCTTGTATGAACGATGAAACATTTCACTATCTTTTTTAAATTT
TATTATTTAACTTAAACTAAGAATAAAAATGTTCTTATTAATATAAAAGA
CGACAAGACCCTACTGAACTTTACTTTAGTTTTACTGGGGAAGTAAAAAA
ATAATTATCTTTTTATTTAATTACTTACATAAATGACCCAATATATTTGA
TTATCTGCACAAGTTACCATAGGGATAACAGCGTAATTAATTTTAAAAGC
TCTTATTTAAAAATTAAATTGCGACCTCGATGTTGAAATAGGGATAACAG
CGTAATATCTTTTTAAAGCTCTTATTAAAAAAGAAGATTGCGACCTCGAT
GTTGAATTAGTGTAACTTTACTGATGCAGTAATTTAAAAGTAGGTCTGTT
CGACCTTTAAAACATT
