# Supplementary material for: Phylogeography of the widespread Caribbean spiny orb weaver Gasteracantha cancriformis
Source: PeerJ. 2020 Apr 30;8:e8976. doi: 10.7717/peerj.8976 (PMC7196328; doi:10.7717/peerj.8976)
Supplement: Supplemental Information 11 [file peerj-08-8976-s011.fasta]

>LA00000131A
atttttcgaaSgcacattgcgGCCTCGgKtcctGCCCGGGGcCtcgcctg
tctgaggKtYggATAagACttgcaGAgGAAACgatctccCctttgaggga
gggaggggtcttTCCaattgGCCgcgtcGGGAAgtctggactcGgActcc
cgtcgGctcaagtgCAatcagGtttcctCCCcggtcgaGAAAAAggcatc
gccctagagcacgctcgtcggaGggagaagacggtgTTCCGTTtCtccta
gcgcacgagacgggttcgaaagcctGagtagaccagactcgatgaaagaa
MccgacgaggtttgaaatcgaaatgggRagtYcaccgccKgccgRagctc
YRaMRRaRaRttccSttcaatcaWgSMtttttgRMgaccYYMRaWcMRaM
gRRRWKRcccSSYKaatttaa
>SU00000357A
gattTttcgaacgCAcAttgcgGcctcgggtcctGCCCGGGGccTCGCct
gtctgagggTcGGATAAGActtgcAGAGGAAACGATCTCCCCTTGAGGGA
GGGAGGGGTCTTTCCAATTGGCCGCGTCGGGAAGTCTgGACTCGGACTCC
CGTCGGCTcaagTGCAATCAGGTTTCCTCCCCGGTCGAGAAAAAGGCATC
GCCCTAGAGCACGCTCGTCGGAggGAGAAGACGGTGTTCCGTTTCTCCTA
GCGCACGAGACGGgttMgaAAGCCTGAGTAGACCAGACTCGATGAAAGAA
ACCGacgAGGTTTgaaaTCGAAATGGGGagtTcaccgCCTGCCggagctc
tgaaagagagWKcYSYKcWMttatRYRYttttgWS
>LA00000484A
agctgcgagatttggtgtgaatYgcaggacacattgMgcactgatTTTTC
gaacgCACAtTgcgGCcTCgggtcctgCCCGGGGCCTCGCCTGTctgagg
gtcgGaTAAGACtTGcAGAGGAAACgATCTCCCCttgagRgAGGgagRgg
tctTTCCAATTGGCcGcGTCgGGAAGTCTGGACTCGGACTCCCGTCGGCT
CAAGTGCAATCAGgtttcctCCCCGGTCGAGAAAAAGGCaTcgCCCTAGA
GcAcgctcgtCggagggAGAAgACGGTGTTCCGTTTCTCCTAGCGCACGA
GACGGGTTCGAAAGCCTGAGTAGACCAGACTCGATGAAAGAAaccgaaga
gGtTtgaaatcgaaatggggagtgcaccgcctgccggagctctcacgaaa
gagttccgttcaatYaYgcRtttttgaSgMcctcWgatMaSacRagatgW
SccgctgWatttaagc
>SU00001015A
tgagggagggaggggtctttCCAATTGgCCgcgtcgggaagtctggactC
GGactCCCGTCGGCTCaagtgcaatcagGtttccTCCCCGGTCGAGAAAA
AGGcatcgccctagagcacgctCGTcggagggagaagacggTGTTCCGTt
TCTCCTAGCGCacgagacgggttcgaaaGCCTGagtagACCAGACTCGAT
GaaagaaaccgacgaggtttgaaatcgaaaTGgggagttcaccgcctgcc
ggagctc
>SU00001025A
gaacgcagccagctgcgagatttggtgtgaatYgcaggacacattgagca
ctgatttttcgaacgcacattgcggcctcgKgtcctgcScggggcctcgc
ctgtctgagggtcggaTAAGaCTTGCAGAGGAaaCgATCTCCCCtTGAGR
GAGgGagRggtctTtcCAATTGGCCGcGTCGggAAGTCTGGacTCGgaCT
CcCGTCGGCTCaAGTgCAaTCAgGTTTCCTCCCCGGTcGAGAAAAAGGcA
TCGCccTAGaGcacgctcgtcgGAGgGAGAAGACGGTGTTCcGTTTCTCc
TaGCGCACGAGACGggttagaaaGCCTgaGtaGACCAgACTCGATGAAAG
AAACCGACGAGgtttgaaatcgaaatggggagttcaccgcctgccggagc
tctgaSagagagttccgttcaattatgcattTTtgacgacctcagatMaS
acRagatgWcccgctgWatttWagcRYatcaMtaagcg
>SU00001045A
gggacgatgtagaacgcagccagCTGCGAGATTTGGTGTGAAttgCAGGA
CACATTgaGCACTGATTTTTCGAACGCACATTGCGGCCTCGGGTCCTGCC
CGGGGCCTCGCCTGTCTGAGGGTCGGATAAGACTTGCAGAGGAAACGATC
TCCCCTTGAGGGAGGGAGgGGTCTTTCCAATTGGCCGCGTCGgGAAGTCT
GGACTCGGACTCCCGTCGGCTCAAGTGCAATCAGGTTTCCTCCCCGGTCG
AGAAAAAGGCATCGCCCTAGAGCACGCTCGTCGGAGGGAGAAGACGGTGT
TCCGTTTCTCCTAGCGCACGAGACGGgttcgaaAGCCTGAGTAGACCAGA
CTCGATGAAAGAAACCGACGAGGTTTGAAATCGAAATGGGGAGTTCACCG
CCTGCCGGagctctgaaagaGAGTTCCGTTCAATTATGcATTTTTGACGA
CCTCAgatcagacgagatgaCCCGctgaatttaagcatatcaata
>SU00001099A
tgcgagatttggtgtgaattgcaggacacattgagcactgatttTTCGAA
CGCACATTGCGGCCTCgggtccTGCCCGGGGCCTCGCCTGTCTGAGggtC
GGATAAGACTTGCAGAGGAAACGATCTCCCCTTGAGGGAGGGAGGGGTCT
TTCCAATTGGCCGCGTCGGGAAGTCTGGACTCGGACTCCCGTCGGCTCAA
GTGCAATCAGGTTTCCTCCCCGGTCGAGAAAAAGGCATCGCCCTAGAGCA
CGCTCGTCGGAGGGAGAAGACGGTGTTCCGTTTCTCCTAGCGCACGAGAC
GGGTtcGAAAGCCTGAGTAGACCAGACTCGATGAAAGAAACCGACGAGGT
TTGAAaTcGaaatggggagttcaccgcctGCcggagctccgaaagagagt
tccgttcaattatgcatttTTGacgacctcagatcagacgagatgacccg
ctgaatttaagca
>SU00001144A
cagctgcgagatttggtgtgaatcgcaggaCacattgagcactgattTTt
cgaacgCACATTGCgGcctcgggtcCTGCCCGGGGCCTCGCCTGtctgag
ggtcggATAAgacttgcAGAGGAAACGATCTCCCCTTGAGGGAGGGAGGG
GTCTTTCCAATTGGCCGCGTCGGGaAGTCTgGACTCGGACTCCCGTCGGC
TCAAGTGCAATCAGGTTTCCTCCCCGGTCGAGAAAAAGGCATCGCCCTAG
AGCACGCTCGTCGGAGgGAGAAGACGGTGTTCCGTTTCTCCTAGCGCACG
AGACGGgttagaAAGCCTGAGTAGACCAGACTCGATGAAAGAAACCGAcg
aggtttGaaatcgaaaTGgggagttcacCGCCTGCcggagctctgaaaga
gagttccgYtcaatcatgcatttttgacgacct
>LA00001163A
cgcacattgcggcctcgggtcctgccCGGggccTCgcctgtctgagggtc
ggATaaGACTTgcaGAGGAAAcgatctccccttgagggagggaggggtct
TTCCAATTGGCCGCGTcgGgAagtctggactcggactcCCGTcggctcaA
gtgcaatcagGTTtcctccCCGGtcgagAAAAaggCAtcgCCCtagagca
cgctcgtcggaggGagaagacggTgtTCCgtttctcctagcgcacgagac
gggttcgaaagcctgagtaRaccagattcgatgaaagaaaccg
>SU00001234A
ttTTtcgaacgCacattgcggcctcgggtcctGCCCGGGgccTcGCCtGt
ctgagggtcggataagacttgcagaggaaacgatctCCCCttgaggKAGG
GaggggtctttCCAATTGGCCGCGTcgGGaAGTctggactcGGACTCCCG
TCGGCTCAAGTGcaatcagGtttcCTCCCCGGTCGAGAAAAAGGCATCGC
CCTAGAGCACGCTCGTCggagggaGAAGACGGTGTTCCGTTTCTCCTAGC
GCACGAGACGGGTtagaaAGCCTGAGTAGACCAGACTCGATGAAAGAAAC
cgacgaggTTTGAAATCGAAATGGGGagttcacCGCCTGCCgg
>SU00001258A
atttttcgAAcGCACaTTGCGGccTCgggTCCTGCCCGGGGcCTCGCCTG
tctgaGGGtcgGATAAGActtgcaGAGGAAACgaTCTCCCCTTGAGGGAG
GGAGGGGTCTTTCCAATTGGCCGCGTCGGGAAGTCTGGACTCGGACTCCC
GTCGGCTCAAGTGCAATCAGGTTTCCTCCCCGGTCGAGAAAAAGGCATCG
CCCTAGAGCACGCTCGTCGGAGGGAGAAGACGGTGTTCCGTTTCTCCTAG
CGCACGAGACGGGTTaGAAAGCCTGAGTAGACCAGACTCGATGAAAGAAA
CCGACGAGGTTTGAAATCGAAATGGGGagtKcacCGCCTGCC
>SU00001399A
cggggcctcgcctgtctgagcgtcggataagacttgcaGaGGaaacgatc
tccccttgagggagggaggggtcttTCCAATTGGCCgcgtcgggaagtct
ggactcGGACTCCCGTCGGctcaagtgcaatcagGtttccTCCCCGGTCG
AGAAAAAGGCATCGCCCTAgaGCACGCTCgtcggagggaGAAGACGGTGT
TCCGTTTCTCCTAGCGCACGAGACGGgttcgaaAGCCTGAGTAGACCAGa
ctCGATGAAAGAAACCGacgaggTTTGAAAtcgAAATGGGGagttcacCG
CC
>LA00001506A
tgagggagggaggggtctttccaattGgccgcgtcgGGAagtctggactc
ggactccCGTCGGCTCAAgtgCAaTcaggTTTcctccCCGGTCGAGAAAA
AGGCAtcgcCCTAGagcacgctcgtcgGaggGAGAAgacGgTGttccgtt
tctcctagcgcacgagacgGGTtcgaaagcctgagtagaccagactcgat
gaaagaaaccgaagaggtttaaatcgaaatggggagtgcaccgcc
>JA00003414A
attgagCAcTGATTTTTCgaacGCACATTGCGGCCTCGggtccTGCCCGG
GGCCTCGCCTGTCTGAGgGTCGGATAAGACTTGCAGAGGAAACGATCTCC
CCTTGAGGGAGGGAGgGGTCTTtcCAATTGGCCGcGTCGGgAAGTCTgGA
CTCGGACTCCCGTCGGCTCAAGTGCAATCAGGTTTCCTCCCCGGTCGAGA
AAAAGGCATCGCCCTAGAGCACGCTCGTCGGAGgGAGAAGACGGTGTTCC
GTTTCTCCTAGCGCACGAGACGGGTTCGAAAGCCTGAGTAGACCAGACTC
GATGAAAGAAAccgaagaggTTTGAAATCGAAATGGGGAGTTCACCGCCT
GCCggagctcYgaaaGAgagttCCGttcaattatgcatttTtgacgacct

>JA00003433A
gatgaagaacgcagccagctgcgAgAtttggTgtgaattgcaggaCacat
tgagcactgatTTTTCgaacgCACATTGCGGcCTCgggtccTGCCCGGGG
CCTCGCCTGTctgagggtcggaTAAGACTTGCAGAGGAAACGATCTCCCC
TTGAGgGAGgGAGgGGTCTTTCCAATTGGCCGCGTCGgGAAGTCTgGACT
CGGACTCCCGTCGGCTCAAGTGCAATCAGGTTTCCTCCCCGGTCGAGAAA
AAGGCATCGCCCTAGAGCACGCTCGTCGGAGgGAGAAGACGGTGTTCCGT
TTCTCCTAGCGCACGAGACGGGTTCGAAAGCCTGAGTAGACCAGACTCGA
TGAAAGAAACCgaMgagGTTTGAAatCGAaaTGGGGAGttcacCGCCTGc
c
>JA00003528A
cagctgcgagatttggtgtgaatYgcaggacacattgagcactgaTTTTT
cgaacgCAcAtTgcgGCCTCgggtccTGCCCGGGGCCTCGCCTGTCtgag
ggtcggataagACttGCAGAGGAAACGATCTCCCCTTGAGGGAGGGAGgG
GTCTTTCCAATTGGCCGCGTCGGGAaGTCTgGACTcgGACTCCCGTCGGC
TCAAGTGCAATCAGGTTTCCTCCCCGGTCGAGAAAAAGGCATCGCCCTAG
AGCACGCTCGTCGGAGgGAGAAGACGGTGTTCCGTTTCTCCTAGCGCACG
AGACGGgttcgaAAGCCTGAGTAGACCAGACTCGATGAAAGAAACcgaag
aggtttgaaatcgaaatggggagttcaccgcctgcc
>JA00004145A
agctgcgagatttggtgtgaatcgcRggacacattgagcactgatTTTtc
gaacGCACAtTGcgGCCtcgggtccTGCCCGGGGCCTCGCCTGTctgagg
gtcggATAAgacttgcaGAGGAaacgaTCTCCCCTTGAGGGAGGGAGGGG
TCTTTCCAATTGGCCGCGTCGGGAAGTCTggacTcgGACtCCCGTCGGCT
CAAGTGCAATCAGGTTTCCTCCCCGGTCGAGAAAAAGGCATCGCCCTAGA
GCACGCTCGTCGGAGGGAGAAGACGGTGTTCCGTTTCTCCTAGCGCACGA
GACGGgttcgaAAGCCTGAGTAGACCAGACTCGATGAAAGAAACcgaaga
ggTTTGAAATCGAAATGGGGAGTTcACCGCCTGCC
>PR00392750
atTTTtcgacgCAcatTgcgGcctcgggtccTGcCCGGGGcCtcgcctgt
ctgagggtcggaTAAGACTTGCagaggAAACGATCTCCCCTTTGAGGGAG
GGAGGGGTCTTTCCAATTGGCCGCGTCGGGAAGTCTgGACTCGGACTCCC
GTCGGCTCAAGTGCAATCAGGTTTCCTCCCCGGTCGAGAAAAAGGCATCG
CCCTAGAGCACGCTCGTCGGAGGGAGAAGACGGTGTTCCGTTTCTCCTAG
CGCACGAGACGGGTTCGAAAGCCTGAGTAGACCAGACTCGATGAAAGAAA
CCGAaGAGgTTTGAAATcgaAATGGGGaGttcacCGCCTGCCggagctct
aacgaa
>PR00392800
cagctgcgagatttggtgtgaattgcaggacacattgagcactgattttt
cgaacgcaCAttgcgGccTCgggtcctgCCCGGgGCCTCGCCtgtctgag
ggtCGGATAAGaCtTGCAGAGGAAACGATCTCCCCTTtGAGGGAGGGAGG
GgtcTTTCCAAttgGCCGCGTCGGGAAGTCTGGACTCGGACTCCCGTCGG
CTCaAGTGCAATCAGGTTTCCTCCCcGGTcGAGAAAAAGGCaTCGCCCTA
GAGCACGCTCGTcggaGGGAGAAGACGGTGTTCCGtTTCTCCTAgCGCac
GAGACGGGTTCGAAAGCCTGAGTAgaccaGACTCgATGAAAGAaAcCGAC
gaggtttgaaatcgaaatggggagttcaccgcctgccggagctccgaaaK
agagttccgttcaatcatgcatttttgacgacctcagatcagacgagatg
acccgc
>PR003928
cggcctcgggtcctgcccggggcctcgcctgtctgagcttcgagaaggac
ttgcagaggaaacgatctcccctttggagggagggaggggtctttccaat
tggccgcgtcgggaagtctggactcggactcccgtcggctcaagtgcaat
caggtttcctccccggtcgagaaaaaggcatcgccctagagcacgctcgt
cggagggagaagacggtgttccgtttctcctagcgcacgagacgggttca
aaagcctgagtagaccagactcgatgaaagaaaccgacgaggtttgaaat
cgaaatggggagttcaccgcctgcc
>PR00392898
ccagctgcgagatttggtgtgRattgcaggacacattgagcactgatttt
tcgaacgcacattgcggcctcgggtcctgcccggggcctcgcctgtctga
gggtcggataagacttGcAgaggaAACGaTCTCCCCtTTGAgGgagggag
GGGtctTTCCaATTGGCCGCgtcgGGaAgTCTcgactcggactccCgTcG
GCTCaagtgCaATCAggtttcctccccggtcgAGaAAAAGGCATCgcCCT
AGAGCACgcTcgtcggaggGAGaAGACggTgtTCCGTTTCTCCtaGcgcA
CgaGACGGGTTCGaAAgCcTgagTAGAcCagacTCGAtGAAAGAAACcga
cgaggtttgaaatcgaaatGGGgagtTCaCcgcctgcCggagctctaacg
aaaGAgttccgttcaattatgcatttttgacgacctcagatcagacgaga
KgMccSgctgaatttaRgc
>PR00392969
cacattgcGGCctcgggtcctgcccggGgcctcgcctgtctgagggttgg
ataagacttGcagaggaaACgatctccccttgagggagggagggGTCTTT
CCAATTGGCCGCGTCGGGAAGtctSgactaggaCTCCCGTCGGCTCaagt
gcaatCAGGTTTCCTCCCCGGTCGAGAAAAAGGCATCGCCCTAGAGCACG
CTCgtcggagggaGAAGACGGTGTTCCGTTTCTCCTAGCGCAcgagACGG
GTtcGAAAGCCTGAGTAgaccaGACTCGaTGAAAGAaaccgacgagGTTT
GAAAtcgAAATGgggagttcaccgcCTGCCggagctcTaACGaaa
>PR00782072
tgcccggggcctcgcctgtctgagcgtcggataagacttgcagaggaaac
gatctcccctttgaggcagggaggggtctttccaattggccgcgtcggga
agtctcgactcggactcccgtcggctcaagtgcaatcaggtttcctcccc
ggtcgagaAAaaggcatcgccctagagcacgctcgtcggagggagaagac
ggtgttccgtttctcctagcgcacgagacgggttcgaaagcctgagtaga
ccagactcgatgaaagaaaccgaagaggtttgaaatcgaaatggggagtt

>HI00782516
gaWttKgtgtgaattgcMggRcacattgagcMctgattTTtcgaacgcac
ATtgcggcctcgggtYctgccCGGGgcctcgcctgtctgagggtcggata
agacTtGCAGAGgaaAcgatctCCCCttGAGGgAGGgAGGGGTCTTTCCA
ATTGGCCGCGTCgGGAAGtCtggactcggactCCCGTCGGCTCAAGTGCA
ATCAGGttTCCTCCCCGGTCGAGAAAAAGGCATCGCCCTAGAGCACGCTC
GTCGGAGGGAGAAGACGGTGTTCCGTTtCTCCTaGCGCACGAGACGGGTt
CGAAAGCCTGAGTAGACCAGACTCGATGAAAGAAACcgacgagGTTtgaa
atcgaaatggggagttcaccgcctgccggagctctaacgaaaagagttcc
gttcaattatg
>MO00782695
gagggtcggataagACTTGCAGAGGAAACGATCtccccttgAGGGAGGGA
GGGgtctttCCAATTGGCCGcgtcgGGaagtctggactcggaCTCCCGTC
GGCTCAAGTGCAATCAGGtttcctCCCCGGTCGAGAAAAAGGCATCGCCC
TAGAGCAcgCTCGTcggagggagaagacgGTGTTCCGTTTCTCCTAGCgc
acgAGACGGgttcgaAAGCCTGAGTAgaccagaCTCGATGAAAGAaaccg
acgaggtttgaaatcgaAaTGgggagttcaccgcCTgccggagctctaac
gaaa
>PR00783328
cttGCAGAGGaaAcgatctcccctttgagggaGGGAGGGGTCTTTCCaAT
TGGCCGCGTCGGGAAGTCTCGACtCggactCCCGTCGGCTCAagtgcAAT
CAGGTTTcCTCCCCGGTCGAGAAAAAGGCATCGCCCTAGAGCACGCTcGt
cgGAgGGAGAAGACGGTGTTcCGTtTCTCcTAGCGCAcgaGACGGGTTCG
AaAGCCTgagtagACCagactCGATGAAAGAAACCgacGAGgtttgaaat
cgaaatggGgagttcaccGCCtgccggagctctaacgaAAga
>CU00784364
ACATTGAGCACTGATTTTTCGAACGCACATTGCGGCCTCGGGTCCTGCCC
GGGGCCTCGCCTGTCTGAGGGTCGGATAAGACTTGCAGAGGAAACGATCT
CCCCTTGAGGGAGGGAGGGGTCTTTCCAATTGGCCGCGTCGGGAAGTCtS
gACTCGGACTCCCGTCGGCTCAAGTGCAATCAGGTTTCCTCCCCGGTCGA
GAAAAAGGCATCGCCCTAGAGCACGCTCGTCGGAGGGAGAAGACGGTGTT
CCGTTTCTCCTAGCGCACGAGACGGGTTCGAAAGCCTGAGTAGACCAGAC
TCGATGAAAGAAACCGaagAGGTTTGAAATCGAAATGGGGAGTTCACCGC
CTGCCGGAGcTCcGAAAGAGAGTTCCGTTCAATcATgC
>PR00784807
gagatttggtgtgaaattcgcgacacactgagcactgaKttttcgacgCA
CatTGcgGcctcgggtcctGCCCGGggcctcgcctgtctgagggtcggaT
aagacttgcaGAGGaaacgaTCtccccttgAGGGAGGGAGGGGTCTTTCC
AATTGGCCGCGTCGGGAAGtctSgactcggaCTCCCGTCGGCTCAagTGC
AATCAGGTTTCCTCCCCGGTCGAGAAAAAGGCATCGCCCTAGAGCACGCT
CGTCggaggGAGAAGACGGTGTTCCGTTTCTCCTAGCGCACGAGACGGGT
TcgAAAGCCTGAGTAGACCagaCTCGATGaaAGAAACcgaggaggttTGA
AatcgaaaTGgggagttcaccgcctgccg
>HI00784870
gacgcacattgcggcctcgggtcctgcccggggcctcgcctgtctgMgcK
tMggaKaagacttgcagaggaaacgatctccccttgagggagggaggggt
ctttccaattggccgcgtcgGGAaGTCTggACTCGGACtcccgtcGGCTC
AAGTgcAaTcaggtTTCCTCCCCGGTCGagaaaAaggcAtcgcCCTAgag
cacgctcgtcggaGggAGAAGAcggtGTTCCGTTTCTCCTAgcgcacgag
acGGGTTCgaaAGCctgagtagaccagactcgatgaaagaaaccgaMgag
gtttgaaatcgaaatggggagttcaccgcctgcc
>HI00784960
gcgagatttggtgtgaattgcRggacacattgagcactgatttttcgaac
GCACATtgCGGCCTCgggtcctGCCCGGGGcCTCGCCtgtctgagggtcg
gAtaagacttgCAgAGGaaAcgatctccccttgAggGAGgGAGGGGTCTT
TCCAATTGGCCGCGTCGGGAAGTctggActcggaCTCCCGTCGGCTCAAG
TGCAATCAGGTTTCCTCCCCGGTCGAGAAAAAGGCAtCGCCCTAGAGCAC
GCTCGTCGGAGGGAGAAGACGGTGTTCCGTTTCTCCTAGCGCACGAGACG
GGTTCGAAAGCCTGAGTAGACCAGACTCGATGAAAGAAACCGaagaGgTT
TGAAatcgaaaTGGGGAGTTCACCGCCTGCCg
>HI00785327
ttttcgacgcacattgcggcctcgggtcctgcccggggcctcgcctgtct
gagcgtcggataagacttgcagaggaaacgatctccccttgagggaggga
gggGTCTTTCCAATTGGCCgcgtcgggaagtctcgactaggaCTCCCGTC
GGCTCAagtgcAATCAGGTTTCCTCCCCGGTCGAGAAAAAGGCATCGCCC
TAGAGCACGCTCGTCGGagggAGAAGACGGTGTTCCGTTTCTCCTAGCGC
ACGAGACGGGTTCGAAAGCCTGAGTAGACCAGACTCGATgaaagaaaccg
aagaggtttgaaatcgAAATGgggagttcaccgcctGccg
>HI00785333
cgacgCAcATtgcgGcctcgggtcctgcccgGGGccTCgcctgtctgagg
gtcggataagacttgcaGAGGaaacgaTCtccccttgagggAGGGAGGGG
TCTTTCCAATTGGCCGCGtcgggaagtctggactcggaCTCCCGTCGGCT
CAAGTGCAATCAGgtttcctCCCCGGTCGAGAAAAaggcatcgccctaga
gcacgctcgtcggaggGAgaagacGGTgttccgtttcTCCTAGCGCacga
gaCGGgttcgaaagcctgagtagaccagactcgatgaaagaaaccgacga
ggtttgaaatcgaaatggggagttcaccgcctgcc
>MO00785469
ttgagggagggaggggtctttCCaattgGcCgcgtcggGaagtctSgact
CggactcccgtcGgctcaagtgcaatcagGTtTCctCCCCGgtcgaGAAA
AAGGCATCGCCCTagagcaCGCTcGTCggaGGGAGAagacggtgTTCCGT
ttctcctAGCgcacgagacgggttcgaAAGCCTgagtagaccagactcga
tgaaagaaaccgaagaggtttgaaatcgaaatggggagttcaccgcctgc
c
>HI00785570
tttcgacgcacattgcgGcctcgggtcctgcccggggcctcgcctgtctg
agggtcggataagacttgcagaggaaaCGATCTCCCcttgagggagggag
gggtctttccaattggccgcgtcgggaagtctcgactcggactcccgtcg
gctcaagtgcaatcaggtttcctcCCcggtcgagaaaAaggcat
>MO00785579
cgcacattgcggcctcgggtcctgcccggggcctcgcctgtctgagcKtc
ggataagacttgcAGAGgaaacgATCTCCCCTtgagggaGGgagGgGTct
ttccaattggccgcgtcgggaagtctcgactcggactcCCGTCGgctcaa
gtgcaatcAGGTTTCCTCCCCGGTCGAGAAAAAGGCATCGCCctAGAGCA
CGctcgtCggagggAGAAGACGgtGTTCCGTTTCTCCTAGCGCACGAGAc
gggttcgaaaGCCtGAGTAgACcaGACTCGATGAaagaaaccgaagaggt
ttgaaatcgaaaTggggagttcaccgcctgcc
>HI00785581
ggcctcgggtcctgcccggggcctcgcctgtctgagcgtcggataagact
tgcagaggaaacgatctccccttgagggagggaggggtctttccaATTGG
CCGcgtcgggaagtctcgactaggaCTCCCGTcggctcaagtgcaatcag
GtttcctCCCCGGTCGAGAAAAAGGCATCGCCctagagcacgctcgtcgg
agggagaagacggtgttccGTttCTCctaGCGCAcgagacgggttcgaaa
GCCtgagtagaccaGaCTCGATgAaagaaaccgacgaggtttgaaatcga
aaTGGggagttcaccgcctgcc
>MO00786845
aCGCACattgcgGCctcgggtcctgcccGGGGCCTCgcctgtctgagggt
cggataagActtgcagaggaaacgatcTCcccttgaGGGAGGGAGGGgtc
ttTCcaaTTGGCCGcgtcggGAAGTctggactcggaCTCCCGTCGGCTCA
AGTGCAATCAGGTTTCCTCCCCGGTCGAGAAAAAGGCATCGCCCTAGAGC
ACGCTCGTCGGagGGAGAAGACGGTGTTCCGTTTCTCCTAGCGCACGAGA
CGGGTTCGAAAGCCTGAGTAGACCAGACTCGATGAAAGAAACcgacgagG
TTTGAAATCGAAATGGGGAGTTCACCGCCTGCC
>HI00787054
agctgcgagatttggTGTgaattgcaggacacattgagcactgatttttc
gaacGCACATTGCGGCCTCGGGTCCTGCCCGGGGCCTCGCCTGTCTGagg
gtcgGATAAGACTTGCAGAGGAaACGATCTCCCCTTGaGgGAGGGAGGGG
TCTTTCCAATTGGCCGCGTCgGGAAGTctSgaCtcgGACTCCCGTCGGCT
CAAGTGCAATCAGGTTTCCTCCCCGGTCGAGAAAAAGGCATCGCCCTAGA
GCACGCTCGTCGGAGgGAGAAGACGGTGTTCCGTTTCTCCTAGCGCACGA
GACGGGTTCGAAAGCCTGAGTAGACCAGACTCGATGAAAGAAACCGacga
ggTTTGAAATCGAAATGGGGAGTTCACCGCCTGCCGGAgctCTaacGAAA
AGAgttccgttca
>LA00788074
agaggaaacgatctcccctttgagggagggagGggtctttcCAAttggcc
gcgTcggGaagtctggactcggactcccGTCGgcTcaagtgCAAtcaggt
TTCCtccccggtcgAGAAAAAGgcatcgccctagagCaCgctcgtCGGag
ggAGaagacggtgttccgtTtctcctagcgcacgagacGGGTtcgaaagc
ctgagtagaccaaaYtcgatgaaagaaAc
>LA00788085
tttggtgtgaattgcaggacacattgagcactgATTTTTCgaacgcaCAT
TgCGGCCTCGGGTCCTGCCCGGGGCCTCGCCtgtctGAGGGTCGGATAAG
ACTTGCAGAGGAAACGAtctCCCCTTtGAGGGAGGGAGGGgTCTTTCCAA
TTGGCCGCGTCGGGAAGTCtcgACTCGgACTCCCGTCGGCTCAAGTGCAA
TCAGGTTTCCTCCCCGGTCgAGAAAAAGGCaTCGCCCTAGAGCACGCTCG
TCGgAGGGAGAAGACGGTGTTCCGTTTCTCCTAgCGCACgAGACGGGTTC
gAAAGCCTGAGTAGACCagaCTCGATGAAAGAAaCCgacgaGGTTTGAAA
TcgaAATGGGGAGTTCACCGCctgccggagctccgaaagagagttcCGTT
caatcatg
>SEQ01
CGGGGCCTCGCCTGTCTGAGGGTCGGATAAGACTTGCAGAGGAAACGATC
TCCCCTTGAGGGAGGGAGGGGTCTTTCCAATTGGCCCCGTCGGGAAGTCT
GGACTCGGACTCCCGTCGGCTCAAGTGCAATCAGGTTTCCTCCCCGGTCG
AGAAAAAGGCATCGCCCTAGAGCACGCTCGTCGGAGGGAGAAGACGGTGT
TCCGTTTCTCCTAGCGCACGAGACGGGTTCGAWAGCCYGAGTRGACCAGA
CTCGATGAAAGAAACCGAMGAGGTTTGAAATCGAAATGGGGAGT
>SEQ02
CGGGGCCTCGCCTGTCTGAGGGTCGGATAAGACTTGCAGAGGAAACGATC
TCCCCTTGAGGGAGGGAGGGGTCTTTCCAATTGGCCGCGTCGGGAAGTCT
GGACTCGGACTCCCGTCGGCTCAAGTGCAATCAGGTTTCCTCCCCGGTCG
AGAAAAAGGCATCGCCCTAGAGCACGCTCGTCGGAGGGAGAAGACGGTGT
TCCGTTTCTCCTAGCGCACGAGACGGGTTCGAWAGCCYGAGTRGACCAGA
CTCGATGAAAGAAACCGACGAGGTTTGAAATCGAARTGGGGAGT
>SEQ03
CGGGGCCTCGCCTGTCTGAGGGTCGGATAAGACTTGCAGAGGAAACGATC
TCCCCTTGAGGGAGGGAGGGGTCTTTCCAATTGGCCGCGTCGGGAAGTCT
GGACTCGGACTCCCGTCGGCTCAAGTGCAATCAGGTTTCCTCCCCGGTCG
AGAAAAAGGCATCGCCCTAGAGCACGCTCGTCGGAGGGAGAAGACGGTGT
TCCGTTTCTCCTAGCGCACGAGACGGGTTCGAWAGCCYGAGTAGACCAGA
CTCGATGAAAGAAACCGACGAGGTTTGAAATCGAAATGGGGAGT
>SEQ04
CGGGGCCTCGCCTGTCTGAGGGTCGGATAAGACTTGCAGAGGAAACGATC
TCCCCTTGAGGGAGGGAGGGGTCTTTCCAATTGGCCGCGTCGGGAAGTCT
GGACTCGGACTCCCGTCGGCTCAAGTGCAATCAGGTTTCCTCCCCGGTCG
AGAAAAAGGCATCGCCCTAGAGCACGCTCGTCGGAGGGAGAAGACGGTGT
TCCGTTTCTCCTAGCGCACGAGACGGGTTCGAAAGCCYGAGTGGACCAGA
CTCGATGAAAGAAACCGACGAGGTTTGAAATCGAAATGGGGAGT
>SEQ05
CGGGGCCTCGCCTGTCTGAGGGTCGGATAAGACTTGCAGAGGAAACGATC
TCCCCTTGAGGGAGGGAGGGGTCTTTCCAATTGGCCGCGTCGGGAAGTCT
GGACTCGGACTCCCGTCGGCTCAAGTGCAATCAGGTTTCCTCCCCGGTCG
AGAAAAAGGCATCGCCCTAGAGCACGCTCGTCGGAGGGAGAAGACGGTGT
TCCGTTTCTCCTAGCGCACGAGACGGGTTCGAWAGCCYGAGTRGACCAGA
CTCGATGAAAGAAACCGAMGAGGTTTGAAATCGAAATGGGGAGT
>SEQ06
CGGGGCCTCGCCTGTCTGAGGGTCGGATAAGACTTGCAGAGGAAACGATC
TCCCCTTGAGGGAGGGAGRGGTCTTTCCAATTGGCCGCGTCGGGAAGTCT
GGACTCGGACTCCCGTCGGCTCAAGTGCAATCAGGTTTCCTCCCCGGTCG
AGAAAAAGGCATCGCCCTAGAGCACGCTCGTCGGAGGGAGAAGACGGTGT
TCCGTTTCTCCTAGCGCACGAGACGGGTTCGAWAGCCYGAGTRGACCAGA
CTCGATGAAAGAAACCGACGAGGTTTGAAATCGAAATGGGGAGT
>SEQ07
CGGGGCCTCGCCTGTCTGAGGGTCGGATAAGACTTGCAGAGGAAACGATC
TCCCCTTGAGGGAGGGAGGGGTCTTTCCAATTGGCCGCGTCGGGAAGTCT
GGACTCGGACTCCCGTCGGCTCAAGTGCAATCAGGTTTCCTCCCCGGTCG
AGAAAAAGGCATCGCCCTAGAGCACGCTCGTCGGAGGGAGAAGACGGTGT
TCCGTTTCTCCTAGCGCACGAGACGGGTTCGAWAGCCYGAGTRGACCAGA
CTCGATGAAAGAAACCGACGAGGTTTGAAATCGAAATGGGGAGT
>SEQ08
CGGGGCCTCGCCTGTCTGAGGGTCGGATAAGACTTGCAGAGGAAACGATC
TCCCCTTGAGGGAGGGAGGGGTCTTTCCAATTGGCCGCGTCGGGAAGTCT
GGACTCGGACTCCCGTCGGCTCAAGTGCAATCAGGTTTCCTCCCCGGTCG
AGAAAAAGGCATCGCCCTAGAGCACGCTCGTCGGAGGGAGAAGACGGTGT
TCCGTTTCTCCTAGCGCACGAGACGGGTTCGAWAGCCYGAGTRGACCAGA
CTCGATGAAAGAAACCGACGAGGTTTGAAATMGAARTGGGGAGT
>SEQ10
CGGGGCCTCGCCTGTCTGAGGGTCGGATAAGACTTGCAGAGGAAACGATC
TCCCCTTGAGGGAGGGAGGGGTCTTTCCAATTGGCCGCGTCGGGAAGTCT
GGACTCGGACTCCCGTCGGCTCAAGTGCAATCAGGTTTCCTCCCCGGTCG
AGAAAAAGGCATCGCCCTAGAGCACGCTCGTCGGAGGGAGAAGACGGTGT
TCCGTTTCTCCTAGCGCACGAGACGGGTTCGAWAGCCYGAGTRGACCAGA
CTCGATGAAAGAAACCGACGAGGTTTGAAATCGAARTGGGGAGT
>SEQ11
CGGGGCCTCGCCTGTCTGAGGGTCGGATAAGACTTGCAGAGGAAACGATC
TCCCCTTGAGGGAGGGAGGGGTCTTTCCAATTGGCCGCGTCGGGAAGTCT
GGACTCGGACTCCCGTCGGCTCAAGTGCAATCAGGTTTCCTCCCCGGTCG
AGAAAAAGGCATCGCCCTAGAGCACGCTCGTCGGAGGGAGAAGACGGTGT
TCCGTTTCTCCTAGCGCACGAGACGGGTTCGAWAGCCYGAGTRGACCAGA
CTCGATGAAAGAAACCGAMGAGGTTTGAAATCGAAATGGGGAGT
>SEQ12
CGGGGCCTCGCCTGTCTGAGGGTCGGATAAGACTTGCAGAGGAAACGATC
TCCCCTTGAGGGAGGGAGGGGTCTTTCCAATTGGCCGCGTCGGGAAGTCT
GGACTCGGACTCCCGTCGGCTCAAGTGCAATCAGGTTTCCTCCCCGGTCG
AGAAAAAGGCATCGCCCTAGAGCACGCTCGTCGGAGGGAGAAGACGGTGT
TCCGTTTCTCCTAGCGCACGAGACGGGTTCGAWAGCCYGAGTRGACCAGA
CTCGATGAAAGAAACCGACGAGGTTTGAAATCGAAATGGGGAGT
>SEQ13
CGGGGCCTCGCCTGTCTGAGGGTCGGATAAGACTTGCAGAGGAAACGATC
TCCCCTTGAGGGAGGGAGGGGTCTTTCCAATTGGCCGCGTCGGGAAGTCT
GGACTCGGACTCCCGTCGGCTCAAGTGCAATCAGGTTTCCTCCCCGGTCG
AGAAAAAGGCATCGCCCTAGAGCACGCTCGTCGGAGGGAGAAGACGGTGT
TCCGTTTCTCCTAGCGCACGAGACGGGTTCGAWAGCCYGAGTRGACCAGA
CTCGATGAAAGAAACCGAMGAGGTTTGAAATCGAAATGGGGAGT
>SEQ15
CGGGGCCTCGCCTGTCTGAGGGTCGGATAAGACTTGCAGAGGAAACGATC
TCCCCTTGAGGGAGGGAGGGGTCTTTCCAATTGGCCGCGTCGGGAAGTCT
GGACTCGGACTCCCGTCGGCTCAAGTGCAATCAGGTTTCCTCCCCGGTCG
AGAAAAAGGCATCGCCCTAGAGCACGCTCGTCGGAGGGAGAAGACGGTGT
TCCGTTTCTCCTAGCGCACGAGACGGGTTCGAWAGCCYGAGTRGACCAGA
CTCGATGAAAGAAACCGACGAGGTTTGAAATCGAARTGGGGAGT
>SEQ14
CGGGGCCTCGCCTGTCTGAGGGTCGGATAAGACTTGCAGAGGAAACGATC
TCCCCTTGAGGGAGGGAGGGGTCTTTCCAATTGGCCGCGTCGGGAAGTCT
GGACTCGGACTCCCGTCGGCTCAAGTGCAATCAGGTTTCCTCCCCGGTCG
AGAAAAAGGCATCGCCCTAGAGCACGCTCGTCGGAGGGAGAAGACGGTGT
TCCGTTTCTCCTAGCGCACGAGACGGGTTCGAWAGCCYGAGTRGACCAGA
CTCGATGAAAGAAACCGACGAGGTTTGAAATCGAARTGGGGAGT
>SEQ16
CGGGGCCTCGCCTGTCTGAGGGTCGGATAAGACTTGCAGAGGAAACGATC
TCCCCTTGAGGGAGGGAGGGGTCTTTCCAATTGGCCGCGTCGGGAAGTCT
GGACTCGGACTCCCGTCGGCTCAAGTGCAATCAGGTTTCCTCCCCGGTCG
AGAAAAAGGCATCGCCCTAGAGCACGCTCGTCGGAGGGAGAAGACGGTGT
TCCGTTTCTCCTAGCGCACGAGACGGGTTCGAWAGCCYGAGTRGACCAGA
CTCGATGAAAGAAACCGACGAGGTTTGAAATCGAARTGGGGAGT
>SEQ17
CGGGGCCTCGCCTGTCTGAGGGTCGGATAAGACTTGCAGAGGAAACGATC
TCCCCTTGAGGGAGGGAGGGGTCTTTCCAATTGGCCGCGTCGGGAAGTCT
GGACTCGGACTCCCGTCGGCTCAAGTGCAATCAGGTTTCCTCCCCGGTCG
AGAAAAAGGCATCGCCCTAGAGCACGCTCGTCGGAGGGAGAAGACGGTGT
TCCGTTTCTCCTAGCGCACGAGACGGGTTCGAWAGCCYGAGTRGACCAGA
CTCGATGAAAGAAACCGACGAGGTTTGAAATCGAARTGGGGAGT
>SEQ18
CGGGGCCTCGCCTGTCTGAGGGTCGGATAAGACTTGCAGAGGAAACGATC
TCCCCTTGAGGGAGGGAGGGGTCTTTCCAATTGGCCGCGTCGGGAAGTCT
GGACTCGGACTCCCGTCGGCTCAAGTGCAATCAGGTTTCCTCCCCGGTCG
AGAAAAAGGCATCGCCCTAGAGCACGCTCGTCGGAGGGAGAAGACGGTGT
TCCGTTTCTCCTAGCGCACGAGACGGGTTCGAWAGCCYGAGTRGACCAGA
CTCGATGAAAGAAACCGACGAGGTTTGAAATCGAARTGGGGAGT
>SEQ19
CGGGGCCTCGCCTGTCTGAGGGTCGGATAAGACTTGCAGAGGAAACGATC
TCCCCTTGAGGGAGGGAGGGGTCTTTCCAATTGGCCGCGTCGGGAAGTCT
GGACTCGGACTCCCGTCGGCTCAAGTGCAATCAGGTTTCCTCCCCGGTCG
AGAAAAAGGCATCGCCCTAGAGCACGCTCGTCGGAGGGAGAAGACGGTGT
TCCGTTTCTCCTAGCGCACGAGACGGGTTCGAWAGCCYGAGTRGACCAGA
CTCGATGAAAGAAACCGACGAGGTTTGAAATCGAAATGGGGAGT
>SEQ20
CGGGGCCTCGCCTGTCTGAGGGTCGGATAAGACTTGCAGAGGAAACGATC
TCCCCTTGAGGGAGGGAGGGGTCTTTCCAATTGGCCGCGTCGGGAAGTCT
GGACTCGGACTCCCGTCGGCTCAAGTGCAATCAGGTTTCCTCCCCGGTCG
AGAAAAAGGCATCGCCCTAGAGCACGCTCGTCGGAGGGAGAAGACGGTGT
TCCGTTTCTCCTAGCGCACGAGACGGGTTCGAWAGCCYGAGTRGACCAGA
CTCGATGAAAGAAACCGACGAGGTTTGAAATCGAARTGGGGAGT
>SEQ21
CGGGGCCTCGCCTGTCTGAGGGTCGGATAAGACTTGCAGAGGAAACGATC
TCCCCTTGAGGGAGGGAGGGGTCTTTCCAATTGGCCGCGTCGGGAAGTCT
GGACTCGGACTCCCGTCGGCTCAAGTGCAATCAGGTTTCCTCCCCGGTCG
AGAAAAAGGCATCGCCCTAGAGCACGCTCGTCGGAGGGAGAAGACGGTGT
TCCGTTTCTCCTAGCGCACGAGACGGGTTCGAWAGCCTGAGTRGACCAGA
CTCGATGAAAGAAACCGACGAGGTTTGAAATCGAAATGGGGAGT
>SEQ22
CGGGGCCTCGCCTGTCTGAGGGTCGGATAAGACTTGCAGAGGAAACGATC
TCCCCTTGAGGGAGGGAGGGGTCTTTCCAATTGGCCGCGTCGGGAAGTCT
GGACTCGGACTCCCGTCGGCTCAAGTGCAATCAGGTTTCCTCCCCGGTCG
AGAAAAAGGCATCGCCCTAGAGCACGCTCGTCGGAGGGAGAAGACGGTGT
TCCGTTTCTCCTAGCGCACGAGACGGGTTCGAWAGCCYGAGTRGACCAGA
CTCGATGAAAGAAACCGAMGAGGTTTGAAATCGAARTGGGGAGT
>SEQ23
CGGGGCCTCGCCTGTCTGAGGGTCGGATAAGACTTGCAGAGGAAACGATC
TCCCCTTGAGGGAGGGAGGGGTCTTTCCAATTGGCCGCGTCGGGAAGTCT
GGACTCGGACTCCCGTCGGCTCAAGTGCAATCAGGTTTCCTCCCCGGTCG
AGAAAAAGGCATCGCCCTAGAGCACGCTCGTCGGAGGGAGAAGACGGTGT
TCCGTTTCTCCTAGCGCACGAGACGGGTTCGAWAGCCCGAGTAGACCAGA
CTCGATGAAAGAAACCGACGAGGTTTGAAATCGAARTGGGGAGT
>SEQ24
CGGGGCCTCGCCTGTCTGAGGGTCGGATAAGACTTGCAGAGGAAACGATC
TCCCCTTGAGGGAGGGAGGGGTCTTTCCAATTGGCCGCGTCGGGAAGTCT
GGACTCGGACTCCCGTCGGCTCAAGTGCAATCAGGTTTCCTCCCCGGTCG
AGAAAAAGGCATCGCCCTAGAGCACGCTCGTCGGAGGGAGAAGACGGTGT
TCCGTTTCTCCTAGCGCACGAGACGGGTTCGAWAGCCYGAGTRGACCAGA
CTCGATGAAAGAAACCGACGAGGTTTGAAATCGAARTGGGGAGT
>SEQ25
CGGGGCCTCGCCTGTCTGAGGGTCGGATAAGACTTGCAGAGGAAACGATC
TCCCCTTGAGGGAGGGAGRGGTCTTTCCAATTGGCCGCGTCGGGAAGTCT
GGACTCGGACTCCCGTCGGCTCAAGTGCAATCAGGTTTCCTCCCCGGTCG
AGAAAAAGGCATCGCCCTAGAGCACGCTCGTCGGAGGGAGAAGACGGTGT
TCCGTTTCTCCTAGCGCACGAGACGGGTTCGAAAGCCTGAGTAGACCAGA
CTCGATGAAAGAAACCGAMGAGGTTTGAAATCGAAATGGGGAGT
>SEQ26
CGGGGCCTCGCCTGTCTGAGGGTCGGATAAGACTTGCAGAGGAAACGATC
TCCCCTTGAGGGAGGGAGRGGTCTTTCCAATTGGCCGCGTCGGGAAGTCT
GGACTCGGACTCCCGTCGGCTCAAGTGCAATCAGGTTTCCTCCCCGGTCG
AGAAAAAGGCATCGCCCTAGAGCACGCTCGTCGGAGGGAGAAGACGGTGT
TCCGTTTCTCCTAGCGCACGAGACGGGTTMGAAAGCCTGAGTAGACCAGA
CTCGATGAAAGAAACCGAMGAGGTTTGAAATCGAAATGGGGAGT
>SEQ27
CGGGGCCTCGCCTGTCTGAGGGTCGGATAAGACTTGCAGAGGAAACGATC
TCCCCTTGAGGGAGGGAGRGGTCTTTCCAATTGGCCGCGTCGGGAAGTCT
GGACTCGGACTCCCGTCGGCTCAAGTGCAATCAGGTTTCCTCCCCGGTCG
AGAAAAAGGCATCGCCCTAGAGCACGCTCGTCGGAGGGAGAAGACGGTGT
TCCGTTTCTCCTAGCGCACGAGACGGGTTCGAAAGCCTGAGTRGACCAGA
CTCGATGAAAGAAACCGAAGAGGTTTGAAATCGAAATGGGGAGT
>SEQ28
CGGGGCCTCGCCTGTCTGAGGGTCGGATAAGACTTGCAGAGGAAACGATC
TCCCCTTGAGGGAGGGAGRGGTCTTTCCAATTGGCCGCGTCGGGAAGTCT
GGACTCGGACTCCCGTCGGCTCAAGTGCAATCAGGTTTCCTCCCCGGTCG
AGAAAAAGGCATCGCCCTAGAGCACGCTCGTCGGAGGGAGAAGACGGTGT
TCCGTTTCTCCTAGCGCACGAGACGGGTTCGAAAGCCTGAGTAGACCAGA
CTCGATGAAAGAAACCGAMGAGGTTTGAAATCGAAATGGGGAGT
>SEQ29
CGGGGCCTCGCCTGTCTGAGGGTCGGATAAGACTTGCAGAGGAAACGATC
TCCCCTTGAGGGAGGGAGRGGTCTTTCCAATTGGCCGCGTCGGGAAGTCT
GGACTCGGACTCCCGTCGGCTCAAGTGCAATCAGGTTTCCTCCCCGGTCG
AGAAAAAGGCATCGCCCTAGAGCACGCTCGTCGGAGGGAGAAGACGGTGT
TCCGTTTCTCCTAGCGCACGAGACGGGTTCGAAAGCCTGAGTRGACCAGA
CTCGATGAAAGAAACCGAMGAGGTTTGAAATCGAAATGGGGAGT
>SEQ30
CGGGGCCTCGCCTGTCTGAGGGTCGGATAAGACTTGCAGAGGAAACGATC
TCCCCTTGAGGGAGGGAGRGGTCTTTCCAATTGGCCGCGTCGGGAAGTCT
GGACTCGGACTCCCGTCGGCTCAAGTGCAATCAGGTTTCCTCCCCGGTCG
AGAAAAAGGCATCGCCCTAGAGCACGCTCGTCGGAGGGAGAAGACGGTGT
TCCGTTTCTCCTAGCGCACGAGACGGGTTYGAAAGCCTGAGTAGACCAGA
CTCGATGAAAGAAACCGAMGAGGTTTGAAATCRAAATGGGGAGT
>SEQ31
CGGGGCCTCGCCTGTCTGAGGGTCGGATAAGACTTGCAGAGGAAACGATC
TCCCCTTGAGGGAGGGAGGGGTCTTTCCAATTGGCCGCGTCGGGAAGTCT
GGACTCGGACTCCCGTCGGCTCAAGTGCAATCAGGTTTCCTCCCCGGTCG
AGAAAAAGGCATCGCCCTAGAGCACGCTCGTCGGAGGGAGAAGACGGTGT
TCCGTTTCTCCTAGCGCACGAGACGGGTTCGAAAGCCTGAGTRGACCAGA
CTCGATGAAAGAAACCGAMGAGGTTTGAAATCGAAATGGGGAGT
>SEQ32
CGGGGCCTCGCCTGTCTGAGGGTCGGATAAGACTTGCAGAGGAAACGATC
TCCCCTTGAGGGAGGGAGRGGTCTTTCCAATTGGCCGCGTCGGGAAGTCT
GGACTCGGACTCCCGTCGGCTCAAGTGCAATCAGGTTTCCTCCCCGGTCG
AGAAAAAGGCATCGCCCTAGAGCACGCTCGTCGGAGGGAGAAGACGGTGT
TCCGTTTCTCCTAGCGCACGAGACGGGTTCGAWAGCCYGAGTRGACCAGA
CTCGATGAAAGAAACCGAMGAGGTTTGAAATCGAAATGGGGAGT
>SEQ33
CGGGGCCTCGCCTGTCTGAGGGTCGGATAAGACTTGCAGAGGAAACGATC
TCCCCTTGAGGGAGGGAGRGGTCTTTCCAATTGGCCGCGTCGGGAAGTCT
GGACTCGGACTCCCGTCGGCTCAAGTGCAATCAGGTTTCCTCCCCGGTCG
AGAAAAAGGCATCGCCCTAGAGCACGCTCGTCGGAGGGAGAAGACGGTGT
TCCGTTTCTCCTAGCGCACGAGACGGGTTCGAAAGCCTGAGTAGACCAGA
CTCGATGAAAGAAACCGAMGAGGTTTGAAATCGAAATGGGGAGT
>SEQ34
CGGGGCCTCGCCTGTCTGAGGGTCGGATAAGACTTGCAGAGGAAACGATC
TCCCCTTGAGGGAGGGAGRGGTCTTTCCAATTGGCCGCGTCGGGAAGTCT
GGACTCGGACTCCCGTCGGCTCAAGTGCAATCAGGTTTCCTCCCCGGTCG
AGAAAAAGGCATCGCCCTAGAGCACGCTCGTCGGAGGGAGAAGACGGTGT
TCCGTTTCTCCTAGCGCACGAGACGGGTTCGAWAGCCYGAGTRGACCAGA
CTCGATGAAAGAAACCGAMGAGGTTTGAAATCGAAATGGGGAGT
>SEQ35
CGGGGCCTCGCCTGTCTGAGGGTCGGATAAGACTTGCAGAGGAAACGATC
TCCCCTTGAGGGAGGGAGRGGTCTTTCCAATTGGCCGCGTCGGGAAGTCT
GGACTCGGACTCCCGTCGGCTCAAGTGCAATCAGGTTTCCTCCCCGGTCG
AGAAAAAGGCATCGCCCTAGAGCACGCTCGTCGGAGGGAGAAGACGGTGT
TCCGTTTCTCCTAGCGCACGAGACGGGTTCGAWAGCCYGAGTAGACCAGA
CTCGATGAAAGAAACCGAMGAGGTTTGAAATCGAAATGGGGAGT
>SEQ36
CGGGGCCTCGCCTGTCTGAGGGTCGGATAAGACTTGCAGAGGAAACGATC
TCCCCTTGAGGGAGGGAGRGGTCTTTCCAATTGGCCGCGTCGGGAAGTCT
GGACTCGGACTCCCGTCGGCTCAAGTGCAATCAGGTTTCCTCCCCGGTCG
AGAAAAAGGCATCGCCCTAGAGCACGCTCGTCGGAGGGAGAAGACGGTGT
TCCGTTTCTCCTAGCGCACGAGACGGGTTCGAAAGCCTGAGTAGACCAGA
CTCGATGAAAGAAACCGAMGAGGTTTGAAATCGAAATGGGGAGT
>SEQ37
CGGGGCCTCGCCTGTCTGAGGGTCGGATAAGACTTGCAGAGGAAACGATC
TCCCCTTGAGGGAGGGAGRGGTCTTTCCAATTGGCCGCGTCGGGAAGTCT
GGACTCGGACTCCCGTCGGCTCAAGTGCAATCAGGTTTCCTCCCCGGTCG
AGAAAAAGGCATCGCCCTAGAGCACGCTCGTCGGAGGGAGAAGACGGTGT
TCCGTTTCTCCTAGCGCACGAGACGGGTTMGAAAGCCTGAGTRGACCAGA
CTCGATGAAAGAAACCGAMGAGGTTTGAAATCGAAATGGGGAGT
>SEQ38
CGGGGCCTCGCCTGTCTGAGGGTCGGATAAGACTTGCAGAGGAAACGATC
TCCCCTTGAGGGAGGGAGRGGTCTTTCCAATTGGCCGCGTCGGGAAGTCT
GGACTCGGACTCCCGTCGGCTCAAGTGCAATCAGGTTTCCTCCCCGGTCG
AGAAAAAGGCATCGCCCTAGAGCACGCTCGTCGGAGGGAGAAGACGGTGT
TCCGTTTCTCCTAGCGCMCGAGACGGGTTCGAAAGCCTGAGTAGACCAGA
CTCGATGAAAGAAACCGACGAGGTTTGAAATCGAAATGGGGAGT
>SEQ39
CGGGGCCTCGCCTGTCTGAGGGTCGGATAAGACTTGCAGAGGAAACGATC
TCCCCTTGAGGGAGGGAGRGGTCTTTCCAATTGGCCGCGTCGGGAAGTCT
GGACTCGGACTCCCGTCGGCTCAAGTGCAATCAGGTTTCCTCCCCGGTCG
AGAAAAAGGCATCGCCCTAGAGCACGCTCGTCGGAGGGAGAAGACGGTGT
TCCGTTTCTCCTAGCGCACGAGACGGGTTCGAAAGCCYGAGTAGACCAGA
CTCGATGAAAGAAACCGAMGAGGTTTGAAATCGAAATGGGGAGT
>SEQ40
CGGGGCCTCGCCTGTCTGAGGGTCGGATAAGACTTGCAGAGGAAACGATC
TCCCCTTGAGGGAGGGAGGGGTCTTTCCAATTGGCCGCGTCGGGAAGTCT
GGACTCGGACTCCCGTCGGCTCAAGTGCAATCAGGTTTCCTCCCCGGTCG
AGAAAAAGGCATCGCCCTAGAGCACGCTCGTCGGAGGGAGAAGACGGTGT
TCCGTTTCTCCTAGCGCACGAGACGGGTTCGAAAGCCYGAGTRGACCAGA
CTCGATGAAAGAAACCGAMGAGGTTTGAAATCGAAATGGGGAGT
>SEQ41
CGGGGCCTCGCCTGTCTGAGGGTCGGATAAGACTTGCAGAGGAAACGATC
TCCCCTTGAGGGAGGGAGRGGTCTTTCCAATTGGCCGCGTCGGGAAGTCT
GGACTCGGACTCCCGTCGGCTCAAGTGCAATCAGGTTTCCTCCCCGGTCG
AGAAAAAGGCATCGCCCTAGAGCACGCTCGTCGGAGGGAGAAGACGGTGT
TCCGTTTCTCCTAGCGCACGAGACGGGTTCGAAAGCCTGAGTRGACCAGA
CTCGATGAAAGAAACCGAMGAGGTTTGAAATCGAAATGGGGAGT
>SEQ42
CGGGGCCTCGCCTGTCTGAGGGTCGGATAAGACTTGCAGAGGAAACGATC
TCCCCTTGAGGGAGGGAGGGGTCTTTCCAATTGGCCGCGTCGGGAAGTCT
GGACTCGGACTCCCGTCGGCTCAAGTGCAATCAGGTTTCCTCCCCGGTCG
AGAAAAAGGCATCGCCCTAGAGCACGCTCGTCGGAGGGAGAAGACGGTGT
TCCGTTTCTCCTAGCGCACGAGACGGGTTCGAAAGCCTGAGTRGACCAGA
CTCGATGAAAGAAACCGACGAGGTTTGAAATCGAAATGGGGAGT
>SEQ43
CGGGGCCTCGCCTGTCTGAGGGTCGGATAAGACTTGCAGAGGAAACGATC
TCCCCTTGAGGGAGGGAGGGGTCTTTCCAATTGGCCGCGTCGGGAAGTCT
GGACTCGGACTCCCGTCGGCTCAAGTGCAATCAGGTTTCCTCCCCGGTCG
AGAAAAAGGCATCGCCCTAGAGCACGCTCGTCGGAGGGAGAAGACGGTGT
TCCGTTTCTCCTAGCGCACGAGACGGGTTCGAWAGCCYGAGTRGACCAGA
CTCGATGAAAGAAACCGACGAGGTTTGAAATCGAAATGGGGAGT
>SEQ44
CGGGGCCTCGCCTGTCTGAGGGTCGGATAAGACTTGCAGAGGAAACGATC
TCCCCTTGAGGGAGGGAGRGGTCTTTCCAATTGGCCGCGTCGGGAAGTCT
GGACTCGGACTCCCGTCGGCTCAAGTGCAATCAGGTTTCCTCCCCGGTCG
AGAAAAAGGCATCGCCCTAGAGCACGCTCGTCGGAGGGAGAAGACGGTGT
TCCGTTTCTCCTAGCGCACGAGACGGGTTCGAAAGCCTGAGTAGACCAGA
CTCGATGAAAGAAACCGAMGAGGTTTGAAATCGAAATGGGGAGT
>SEQ45
CGGGGCCTCGCCTGTCTGAGGGTCGGATAAGACTTGCAGAGGAAACGATC
TCCCCTTGAGGGAGGGAGRGGTCTTTCCAATTGGCCGCGTCGGGAAGTCT
GGACTCGGACTCCCGTCGGCTCAAGTGCAATCAGGTTTCCTCCCCGGTCG
AGAAAAAGGCATCGCCCTAGAGCACGCTCGTCGGAGGGAGAAGACGGTGT
TCCGTTTCTCCTAGCGCACGAGACGGGTTCGAAAGCCTGAGTAGACCAGA
CTCGATGAAAGAAACCGAMGAGGTTTGAAATCGAAATGGGGAGT
>SEQ46
CGGGGCCTCGCCTGTCTGAGGGTCGGATAAGACTTGCAGAGGAAACGATC
TCCCCTTGAGGGAGGGAGRGGTCTTTCCAATTGGCCGCGTCGGGAAGTCT
GGACTCGGACTCCCGTCGGCTCAAGTGCAATCAGGTTTCCTCCCCGGTCG
AGAAAAAGGCATCGCCCTAGAGCACGCTCGTCGGAGGGAGAAGACGGTGT
TCCGTTTCTCCTAGCGCACGAGACGGGTTMGAAAGCCTGAGTAGACCAGA
CTCGATGAAAGAAACCGACGAGGTTTGAAATCGAAATGGGGAGT
>SEQ47
CGGGGCCTCGCCTGTCTGAGGGTCGGATAAGACTTGCAGAGGAAACGATC
TCCCCTTGAGGGAGGGAGRGGTCTTTCCAATTGGCCGCGTCGGGAAGTCT
GGACTCGGACTCCCGTCGGCTCAAGTGCAATCAGGTTTCCTCCCCGGTCG
AGAAAAAGGCATCGCCCTAGAGCACGCTCGTCGGAGGGAGAAGACGGTGT
TCCGTTTCTCCTAGCGCACGAGACGGGTTCGAAAGCCTGAGTAGACCAGA
CTCGATGAAAGAAACCGAMGAGGTTTGAAATCGAAATGGGGAGT
>SEQ48
CGGGGCCTCGCCTGTCTGAGGGTCGGATAAGACTTGCAGAGGAAACGATC
TCCCCTTGAGGGAGGGAGRGGTCTTTCCAATTGGCCGCGTCGGGAAGTCT
GGACTCGGACTCCCGTCGGCTCAAGTGCAATCAGGTTTCCTCCCCGGTCG
AGAAAAAGGCATCGCCCTAGAGCACGCTCGTCGGAGGGAGAAGACGGTGT
TCCGTTTCTCCTAGCGCACGAGACGGGTTCGAAAGCCTGAGTRGACCAGA
CTCGATGAAAGAAACCGACGAGGTTTGAAATCGAAATGGGGAGT
>SEQ49
CGGGGCCTCGCCTGTCTGAGGGTCGGATAAGACTTGCAGAGGAAACGATC
TCCCCTTGAGGGAGGGAGGGGTCTTTCCAATTGGCCGCGTCGGGAAGTCT
GGACTCGGACTCCCGTCGGCTCAAGTGCAATCAGGTTTCCTCCCCGGTCG
AGAAAAAGGCATCGCCCTAGAGCACGCTCGTCGGAGGGAGAAGACGGTGT
TCCGTTTCTCCTAGCGCACGAGACGGGTTCGAAAGCCTGAGTRGACCAGA
CTCGATGAAAGAAACCGAMGAGGTTTGAAATCGAAATGGGGAGT
>SEQ50
CGGGGCCTCGCCTGTCTGAGGGTCGGATAAGACTTGCAGAGGAAACGATC
TCCCCTTGAGGGAGGGAGRGGTCTTTCCAATTGGCCGCGTCGGGAAGTCT
GGACTCGGACTCCCGTCGGCTCAAGTGCAATCAGGTTTCCTCCCCGGTCG
AGAAAAAGGCATCGCCCTAGAGCACGCTCGTCGGAGGGAGAAGACGGTGT
TCCGTTTCTCCTAGCGCACGAGACGGGTTMGAAAGCCTGAGTAGACCAGA
CTCGATGAAAGAAACCGAMGAGGTTTGAAATCGAAATGGGGAGT
>SEQ51
CGGGGCCTCGCCTGTCTGAGGGTCGGATAAGACTTGCAGAGGAAACGATC
TCCCCTTGAGGGAGGGAGRGGTCTTTCCAATTGGCCGCGTCGGGAAGTCT
GGACTCGGACTCCCGTCGGCTCAAGTGCAATCAGGTTTCCTCCCCGGTCG
AGAAAAAGGCATCGCCCTAGAGCACGCTCGTCGGAGGGAGAAGACGGTGT
TCCGTTTCTCCTAGCGCACGAGACGGGTTMGAAAGCCTGAGTAGACCAGA
CTCGATGAAAGAAACCGACGAGGTTTGAAATCGAAATGGGGAGT
>SEQ52
CGGGGCCTCGCCTGTCTGAGGGTCGGATAAGACTTGCAGAGGAAACGATC
TCCCCTTGAGGGAGGGAGGGGTCTTTCCAATTGGCCGCGTCGGGAAGTCT
GGACTCGGACTCCCGTCGGCTCAAGTGCAATCAGGTTTCCTCCCCGGTCG
AGAAAAAGGCATCGCCCTAGAGCACGCTCGTCGGAGGGAGAAGACGGTGT
TCCGTTTCTCCTAGCGCACGAGACGGGTTCGAWAGCCYGAGTRGACCAGA
CTCGATGAAAGAAACCGACGAGGTTTGAAATCGAAATGGGGAGT
>SEQ53
CGGGGCCTCGCCTGTCTGAGGGTCGGATAAGACTTGCAGAGGAAACGATC
TCCCCTTGAGGGAGGGAGGGGTCTTTCCAATTGGCCGCGTCGGGAAGTCT
GGACTCGGACTCCCGTCGGCTCAAGTGCAATCAGGTTTCCTCCCCGGTCG
AGAAAAAGGCATCGCCCTAGAGCACGCTCGTCGGAGGGAGAAGACGGTGT
TCCGTTTCTCCTAGCGCACGAGACGGGTTCGAWAGCCYGAGTRGACCAGA
CTCGATGAAAGAAACCGAMGAGGTTTGAAATCGAAATGGGGAGT
>SEQ54
CGGGGCCTCGCCTGTCTGAGGGTCGGATAAGACTTGCAGAGGAAACGATC
TCCCCTTGAGGGAGGGAGRGGTCTTTCCAATTGGCCGCGTCGGGAAGTCT
GGACTCGGACTCCCGTCGGCTCAAGTGCAATCAGGTTTCCTCCCCGGTCG
AGAAAAAGGCRTCGCCCTAGAGCACGCTCGTCGGAGGGAGAAGACGGTGT
TCCGTTTCTCCTAGCGCACGAGACGGGTTCGAWAGCCYGAGTRGACCAGA
CTCGATGAAAGAAACCGAAGAGGTTTGAAATCGAAATGGGGAGT
>SEQ55
CGGGGCCTCGCCTGTCTGAGGGTCGGATAAGACTTGCAGAGGAAACGATC
TCCCCTTGAGGGAGGGAGGGGTCTTTCCAATTGGCCGCGTCGGGAAGTCT
GGACTCGGACTCCCGTCGGCTCAAGTGCAATCAGGTTTCCTCCCCGGTCG
AGAAAAAGGCATCGCCCTAGAGCACGCTCGTCGGAGGGAGAAGACGGTGT
TCCGTTTCTCCTAGCGCACGAGACGGGTTCGAWAGCCYGAGTRGACCAGA
CTCGATGAAAGAAACCGACGAGGTTTGAAATCGAAATGGGGAGT
>SEQ56
CGGGGCCTCGCCTGTCTGAGGGTCGGATAAGACTTGCAGAGGAAACGATC
TCCCCTTGAGGGAGGGAGGGGTCTTTCCAATTGGCCGCGTCGGGAAGTCT
GGACTCGGACTCCCGTCGGCTCAAGTGCAATCAGGTTTCCTCCCCGGTCG
AGAAAAAGGCATCGCCCTAGAGCACGCTCGTCGGAGGGAGAAGACGGTGT
TCCGTTTCTCCTAGCGCACGAGACGGGTTCGAWAGCCYGAGTRGACCAGA
CTCGATGAAAGAAACCGACGAGGTTTGAAATCGAAATGGGGAGT
>SEQ57
CGGGGCCTCGCCTGTCTGAGGGTCGGATAAGACTTGCAGAGGAAACGATC
TCCCCTTGAGGGAGGGAGGGGTCTTTCCAATTGGCCGCGTCGGGAAGTCT
GGACTCGGACTCCCGTCGGCTCAAGTGCAATCAGGTTTCCTCCCCGGTCG
AGAAAAAGGCATCGCCCTAGAGCACGCTCGTCGGAGGGAGAAGACGGTGT
TCCGTTTCTCCTAGCGCACGAGACGGGTTCGAWAGCCYGAGTRGACCAGA
CTCGATGAAAGAAACCGACGAGGTTTGAAATCGAAATGGGGAGT
>SEQ58
CGGGGCCTCGCCTGTCTGAGGGTCGGATAAGACTTGCAGAGGAAACGATC
TCCCCTTGAGGGAGGGAGGGGTCTTTCCAATTGGCCGCGTCGGGAAGTCT
GGACTCGGACTCCCGTCGGCTCAAGTGCAATCAGGTTTCCTCCCCGGTCG
AGAAAAAGGCATCGCCCTAGAGCACGCTCGTCGGAGGGAGAAGACGGTGT
TCCGTTTCTCCTAGCGCACGAGACGGGTTCGAWAGCCYGAGTRGACCAGA
CTCGATGAAAGAAACCGACGAGGTTTGAAATCGAAATGGGGAGT
>SEQ59
CGGGGCCTCGCCTGTCTGAGGGTCGGATAAGACTTGCAGAGGAAACGATC
TCCCCTTGAGGGAGGGAGGGGTCTTTCCAATTGGCCGCGTCGGGAAGTCT
GGACTCGGACTCCCGTCGGCTCAAGTGCAATCAGGTTTCCTCCCCGGTCG
AGAAAAAGGCATCGCCCTAGAGCACGCTCGTCGGAGGGAGAAGACGGTGT
TCCGTTTCTCCTAGCGCACGAGACGGGTTCGAWAGCCYGAGTRGACCAGA
CTCGATGAAAGAAACCGACGAGGTTTGAAATCGAAATGGGGAGT
>SEQ60
CGGGGCCTCGCCTGTCTGAGGGTCGGATAAGACTTGCAGAGGAAACGATC
TCCCCTTGAGGGAGGGAGGGGTCTTTCCAATTGGCCGCGTCGGGAAGTCT
GGACTCGGACTCCCGTCGGCTCAAGTGCAATCAGGTTTCCTCCCCGGTCG
AGAAAAAGGCATCGCCCTAGAGCACGCTCGTCGGAGGGAGAAGACGGTGT
TCCGTTTCTCCTAGCGCACGAGACGGGTTCGAWAGCCYGAGTRGACCAGA
CTCGATGAAAGAAACCGACGAGGTTTGAAATCGAAATGGGGAGT
>SEQ61
CGGGGCCTCGCCTGTCTGAGGGTCGGATAAGACTTGCAGAGGAAACGATC
TCCCCTTGAGGGAGGGAGGGGTCTTTCCAATTGGCCGCGTCGGGAAGTCT
GGACTCGGACTCCCGTCGGCTCAAGTGCAATCAGGTTTCCTCCCCGGTCG
AGAAAAAGGCATCGCCCTAGAGCACGCTCGTCGGAGGGAGAAGACGGTGT
TCCGTTTCTCCTAGCGCACGAGACGGGTTCGAWAGCCYGAGTRGACCAGA
CTCGATGAAAGAAACCGAMGAGGTTTGAAATCGAAATGGGGAGT
>SEQ62
CGGGGCCTCGCCTGTCTGAGGGTCGGATAAGACTTGCAGAGGAAACGATC
TCCCCTTGAGGGAGGGAGGGGTCTTTCCAATTGGCCGCGTCGGGAAGTCT
GGACTCGGACTCCCGTCGGCTCAAGTGCAATCAGGTTTCCTCCCCGGTCG
AGAAAAAGGCATCGCCCTAGAGCACGCTCGTCGGAGGGAGAAGACGGTGT
TCCGTTTCTCCTAGCGCACGAGACGGGTTCGAWAGCCYGAGTRGACCAGA
CTCGATGAAAGAAACCGACGAGGTTTGAAATCGAARTGGGGAGT
>SEQ63
CGGGGCCTCGCCTGTCTGAGGGTCGGATAAGACTTGCAGAGGAAACGATC
TCCCCTTGAGGGAGGGAGGGGTCTTTCCAATTGGCCGCGTCGGGAAGTCT
GGACTCGGACTCCCGTCGGCTCAAGTGCAATCAGGTTTCCTCCCCGGTCG
AGAAAAAGGCATCGCCCTAGAGCACGCTCGTCGGAGGGAGAAGACGGTGT
TCCGTTTCTCCTAGCGCACGAGACGGGTTCGAWAGCCYGAGTRGACCAGA
CTCGATGAAAGAAACCGAMGAGGTTTGAAATCGAAATGGGGAGT
>SEQ64
CGGGGCCTCGCCTGTCTGAGGGTCGGATAAGACTTGCAGAGGAAACGATC
TCCCCTTGAGGGAGGGAGGGGTCTTTCCAATTGGCCGCGTCGGGAAGTCT
GGACTCGGACTCCCGTCGGCTCAAGTGCAATCAGGTTTCCTCCCCGGTCG
AGAAAAAGGCATCGCCCTAGAGCACGCTCGTCGGAGGGAGAAGACGGTGT
TCCGTTTCTCCTAGCGCACGAGACGGGTTCGAWAGCCYGAGTRGACCAGA
CTCGATGAAAGAAACCGACGAGGTTTGAAATCGAARTGGGGAGT
>SEQ65
CGGGGCCTCGCCTGTCTGAGGGTCGGATAAGACTTGCAGAGGAAACGATC
TCCCCTTGAGGGAGGGAGGGGTCTTTCCAATTGGCCGCGTCGGGAAGTCT
GGACTCGGACTCCCGTCGGCTCAAGTGCAATCAGGTTTCCTCCCCGGTCG
AGAAAAAGGCATCGCCCTAGAGCACGCTCGTCGGAGGGAGAAGACGGTGT
TCCGTTTCTCCTAGCGCACGAGACGGGTTCGAWAGCCYGAGTRGACCAGA
CTCGATGAAAGAAACCGAMGAGGTTTGAAATCGAAATGGGGAGT
>SEQ66
CGGGGCCTCGCCTGTCTGAGGGTCGGATAAGACTTGCAGAGGAAACGATC
TCCCCTTGAGGGAGGGAGGGGTCTTTCCAATTGGCCGCGTCGGGAAGTCT
GGACTCGGACTCCCGTCGGCTCAAGTGCAATCAGGTTTCCTCCCCGGTCG
AGAAAAAGGCATCGCCCTAGAGCACGCTCGTCGGAGGGAGAAGACGGTGT
TCCGTTTCTCCTAGCGCACGAGACGGGTTCGAWAGCCYGAGTRGACCAGA
CTCGATGAAAGAAACCGACGAGGTTTGAAATCGAAGTGGGGAGT
>SEQ67
CGGGGCCTCGCCTGTCTGAGGGTCGGATAAGACTTGCAGAGGAAACGATC
TCCCCTTGAGGGAGGGAGGGGTCTTTCCAATTGGCCGCGTCGGGAAGTCT
GGACTCGGACTCCCGTCGGCTCAAGTGCAATCAGGTTTCCTCCCCGGTCG
AGAAAAAGGCATCGCCCTAGAGCACGCTCGTCGGAGGGAGAAGACGGTGT
TCCGTTTCTCCTAGCGCACGAGACGGGTTCGAWAGCCYGAGTRGACCAGA
CTCGATGAAAGAAACCGACGAGGTTTGAAATCGAAATGGGGAGT
>SEQ68
CGGGGCCTCGCCTGTCTGAGGGTCGGATAAGACTTGCAGAGGAAACGATC
TCCCCTTGAGGGAGGGAGGGGTCTTTCCAATTGGCCGCGTCGGGAAGTCT
GGACTCGGACTCCCGTCGGCTCAAGTGCAATCAGGTTTCCTCCCCGGTCG
AGAAAAAGGCATCGCCCTAGAGCACGCTCGTCGGAGGGAGAAGACGGTGT
TCCGTTTCTCCTAGCGCACGAGACGGGTTCGAWAGCCCGAGTRGACCAGA
CTCGATGAAAGAAACCGAMGAGGTTTGAAATCGAAATGGGGAGT
>SEQ71
CGGGGCCTCGCCTGTCTGAGGGTCGGATAAGACTTGCAGAGGAAACGATC
TCCCCTTGAGGGAGGGAGGGGTCTTTCCAATTGGCCGCGTCGGGAAGTCT
GGACTCGGACTCCCGTCGGCTCAAGTGCAATCAGGTTTCCTCCCCGGTCG
AGAAAAAGGCATCGCCCTAGAGCACGCTCGTCGGAGGGAGAAGACGGTGT
TCCGTTTCTCCTAGCGCACGAGACGGGTTCGAWAGCCYGAGTRGACCAGA
CTCGATGAAAGAAACCGAMGAGGTTTGAAATCGAAATGGGGAGT
>SEQ72
CGGGGCCTCGCCTGTCTGAGGGTCGGATAAGACTTGCAGAGGAAACGATC
TCCCCTTGAGGGAGGGAGRGGTCTTTCCAATTGGCCGCGTCGGGAAGTCT
GGACTCGGACTCCCGTCGGCTSAAGTGCAATCAGGTTTCCTCCCCGGTCG
AGAAAAAGGCATCGCCCTAGAGCACGCTCGTCGGAGGGAGAAGACGGTGT
TCCGTTTCTCCTAGCGCACGAGACGGGTTCGAAAGCCYGAGTRGACCAGA
CTCGATGAAAGAAACCGAMGAGGTTTGAAATCGAARTGGGGAGT
>SEQ73
CGGGGCCTCGCCTGTCTGAGGGTCGGATAAGACTTGCAGAGGAAACGATC
TCCCCTTGAGGGAGGGAGRGGTCTTTCCAATTGGCCGCGTCGGGAAGTCT
GGACTCGGACTCCCGTCGGCTCAAGTGCAATCAGGTTTCCTCCCCGGTCG
AGAAAAAGGCATCGCCCTAGAGCACGCTCGTCGGAGGGAGAAGACGGTGT
TCCGTTTCTCCTAGCGCACGAGACGGGTTCGAAAGCCYGAGTRGACCAGA
CTCGATGAAAGAAACCGAMGAGGTTTGAAATCGAAATGGGGAGT
>SEQ74
CGGGGCCTCGCCTGTCTGAGGGTCGGATAAGACTTGCAGAGGAAACGATC
TCCCCTTGAGGGAGGGAGGGGTCTTTCCAATTGGCCGCGTCGGGAAGTCT
GGACTCGGACTCCCGTCGGCTCAAGTGCAATSAGGTTTCCTCCCCGGTCG
AGAAAAAGGCATCGCCCTAGAGCACGCTCGTCGGAGGGAGAAGACGGTGT
TCCGTTTCTCCTAGCGCACGAGACGGGTTCGAWAGCCYGAGTAGACCAGA
CTCGATGAAAGAAACCGAMGAGGTTTGAAATCGAAATGGGGAGT
>SEQ75
CGGGGCCTCGCCTGTCTGAGGGTCGGATAAGACTTGCAGAGGAAACGATC
TCCCCTTGAGGGAGGGAGGGGTCTTTCCAATTGGCCGCGTCGGGAAGTCT
GGACTCGGACTCCCGTCGGCTCAAGTGCAATCAGGTTTCCTCCCCGGTCG
AGAARAAGGCATCGCCCTAGAGCACGCTCGTCGGAGGGAGAAGACGGTGT
TCCGTTTCTCCTAGCGCACGAGACRGGTTCGAWAGCCYGAGTRGACCAGA
CTCGATGAAAGAAACCGAMGAGGTTTGAAATCGAAATGGGGAGT
>SEQ76
CGGGGCCTCGCCTGTCTGAGGGTCGGATAAGACTTGCAGAGGAAACGATC
TCCCCTTGAGGGAGGGAGRGGTCTTTCCAATTGGCCGCGTCGGGAAGTCT
GGACTCGGACTCCCGTCGGCTCAAGTGCAATCAGGTTTCMTCCCCGGTCG
AGAAAAAGGCATCGCCCTAGAGCACGCTCGTCGGAGGGAGAAGACGGTGT
TCCGTTTCTCCTAGCGCACGAGACGGGTTCGAAAGCCTGAGTAGACCAGA
CTCGATGAAAGAAACCGAMGAGGTTTGAAATCGAAATGGGGAGT
>SEQ77
CGGGGCCTCGCCTGTCTGAGGGTCGGATAAGACTTGCAGAGGAAACGATC
TCCCCTTGAGGGAGGGAGRGGTCTTTCCAATTGGCCGCGTCGGGAAGTCT
GGACTCGGACTCCCGTCGGCTCAAGTGCAATCAGGTTTCCTCCCCGGTCG
AGAAAAAGGCATCGCCCTAGAGCACGCTCGTCGGAGGGAGAAGACGGTGT
TCCGTTTCTCCTAGCGCACGAGACGGGTTCGAAAGCCTGAGTAGACCAGA
CTCGATGAAAGAAACCGACGAGGTTTGAAATCGAAATGGGGAGT
>SEQ78
CGGGGCCTCGCCTGTCTGAGGGTCGGATAAGACTTGCAGAGGAAACGATC
TCCCCTTGAGGGAGGGAGRGGTCTTTCCAATTGGCCGCGTCGGGAAGTCT
GGACTCGGACTCCCGTCGGCTCAAGTGCAATCAGGTTTCCTCCCCGGTCG
AGAAAAAGGCATCGCCCTAGAGCACGCTCGTCGGAGGGAGAAGACGGTGT
TCCGTTTCTCCTAGCGCACGAGACGGGTTCGAAAGCCTGAGTAGACCAGA
CTCGATGAAAGAAACCGAMGAGGTTTGAAATCGAAATGGGGAGT
>SEQ84
CGGGGCCTCGCCTGTCTGAGGGTCGGATAAGACTTGCAGAGGAAACGATC
TCCCCTTGAGGGAGGGAGGGGTCTTTCCAATTGGCCGCGTCGGGAAGTCT
GGACTCGGACTCCCGTCGGCTCAAGTGCAATCAGGTTTCCTCCCCGGTCG
AGAAAAAGGCATCGCCCTAGAGCACGCTCGTCGGAGGGAGAAGACGGTGT
TCCGTTTCTCCTAGCGCACGAGACGGGTTCGAAAGCCTGAGTAGACCAGA
CTCGATGAAAGAAACCGAAGAGGTTTGAAATCGAAATGGGGAGT
>SEQ85
CGGGGCCTCGCCTGTCTGAGGGTCGGATAAGAGTTGCAGAGGAAACGATC
TCCCCTTGAGGGAGGGAGRGGTCTTTCCAATTGGCCGCGTCGGGAAGTCT
GGACTCGGACTCCCGTCGGCTCAAGTGCAATCAGGTTTCCTCCCCGGTCG
AGAAAAAGGCATCGCCCTAGAGCACGCTCGTCGGAGGGAGAAGACGGTGT
TCCGTTTCTCCTAGCGCACGAGACGGGTTCGAAAGCCTGAGTAGACCAGA
CTCGATGAAAGAAACCGAMGAGGTTTGAAATCGAAATGGGGAGT
>SEQ86
CGGGGCCTCGCCTGTCTGAGGGTCGGATAAGACTTGCAGAGGAAACGATC
TCCCCTTGAGGGAGGGAGRGGTCTTTCCAATTGGCCGCGTCGGGAAGTCT
GGACTCGGACTCCCGTCGGCTCAAGTGCAATCAGGTTTCCTCCCCGGTCG
AGAAAAAGGCATCGCCCTAGAGCACGCTCGTCGGAGGGAGAAGACGGTGT
TCCGTTTCTCCTAGCGCACGAGACGGGTTMGAAAGCCTGAGTAGACCAGA
CTCGATGAAAGAAACCGAMGAGGTTTGAAATCGAAATGGGGAGT
>SEQ87
CGGGGCCTCGCCTGTCTGAGGGTCGGATAAGACTTGCAGAGGAAACGATC
TCCCCTTGAGGGAGGGAGRGGTCTTTCCAATTGGCCGCGTCGGGAAGTCT
GGACTCGGACTCCCGTCGGCTCAAGTGCAATCAGGTTTCCTCCCCGGTCG
AGAAAAAGGCATCGCCCTAGAGCACGCTCGTCGGAGGGAGAAGACGGTGT
TCCGTTTCTCCTAGCGCACGAGACGGGTTCGAAAGCCTGAGTAGACCAGA
CTCGATGAAAGAAACCGAAGAGGTTTGAAATCGAAATGGGGAGT
>SEQ88
CGGGGCCTCGCCTGTCTGAGGGTCGGATAAGACTTGCAGAGGAAACGATC
TCCCCTTGAGGGAGGGAGRGGTCTTTCCAATTGGCCGCGTCGGGAAGTCT
GGACTCGGACTCCCGTCGGCTCAAGTGCAATCAGGTTTCCTCCCCGGTCG
AGAAAAAGGCATCGCCCTAGAGCACGCTCGTCGGAGGGAGAAGACGGTGT
TCCGTTTCTCCTAGCGCACGAGACGGGTTMGAAAGCCTGAGTAGACCAGA
CTCGATGAAAGAAACCGAMGAGGTTTGAAATCGAAATGGGGAGT
>SEQ89
CGGGGCCTCGCCTGTCTGAGGGTCGGATAAGACTTGCAGAGGAAACGATC
TCCCCTTGAGGGAGGGAGRGGTCTTTCCAATTGGCCGCGTCGGGAAGTCT
GGACTCGGACTCCCGTCGGCTCAAGTGCAATCAGGTTTCCTCCCCGGTCG
AGAAAAAGGCATCGCCCTAGAGCACGCTCGTCGGAGGGAGAAGACGGTGT
TCCGTTTCTCCTAGCGCACGAGACGGGTTCGAAAGCCTGAGTAGACCAGA
CTCGATGAAAGAAACCGAMGAGGTTTGAAATCGAAATGGGGAGT
>SEQ90
CGGGGCCTCGCCTGTCTGAGGGTCGGATAAGACTTGCAGAGGAAACGATC
TCCCCTTGAGGGAGGGAGRGGTCTTTCCAATTGGCCGCGTCGGGAAGTCT
GGACTCGGACTCCCGTCGGCTCAAGTGCAATCAGGTTTCCTCCCCGGTCG
AGAAAAAGGCATCGCCCTAGAGCACGCTCGTCGGAGGGAGAAGACGGTGT
TCCGTTTCTCCTAGCGCACGAGACGGGTTCGAAAGCCTGAGTAGACCAGA
CTCGATGAAAGAAACCGAMGAGGTTTGAAATCGAAATGGGGAGT
>SEQ91
CGGGGCCTCGCCTGTCTGAGGGTCGGATAAGACTTGCAGAGGAAACGATC
TCCCCTTGAGGGAGGGAGRGGTCTTTCCAATTGGCCGCGTCGGGAAGTCT
GGACTCGGACTCCCGTCGGCTCAAGTGCAATCAGGTTTCCTCCCCGGTCG
AGAAAAAGGCATCGCCCTAGAGCACGCTCGTCGGAGGGAGAAGACGGTGT
TCCGTTTCTCCTAGCGCACGAGACGGGTTCGAAAGCCTGAGTRGACCAGA
CTCGATGAAAGAAACCGAMGAGGTTTGAAATCGAAATGGGGAGT
>SEQ92
CGGGGCCTCGCCTGTCTGAGGGTCGGATAAGACTTGCAGAGGAAACGATC
TCCCCTTGAGGGAGGGAGRGGTCTTTCCAATTGGCCGCGTCGGGAAGTCT
GGACTCGGACTCCCGTCGGCTCAAGTGCAATCAGGTTTCCTCCCCGGTCG
AGAAAAAGGCATCGCCCTAGAGCACGCTCGTCGGAGGGAGAAGACGGTGT
TCCGTTTCTCCTAGCGCACGAGACGGGTTCGAAAGCCTGAGTRGACCAGA
CTCGATGAAAGAAACCGAMGAGGTTTGAAATCGAAATGGGGAGT
>SEQ93
CGGGGCCTCGCCTGTCTGAGGGTCGGATAAGACTTGCAGAGGAAACGATC
TCCCCTTGAGGGAGGGAGGGGTCTTTCCAATTGGCCGCGTCGGGAAGTCT
GGACTCGGACTCCCGTCGGCTCAAGTGCAATCAGGTTTCCTCCCCGGTCG
AGAAAAAGGCATCGCCCTAGAGCACGCTCGTCGGAGGGAGAAGACGGTGT
TCCGTTTCTCCTAGCGCACGAGACGGGTTCGAWAGCCYGAGTRGACCAGA
CTCGATGAAAGAAACCGACGAGGTTTGAAATCGAAATGGGGAGT
>SEQ94
CGGGGCCTCGCCTGTCTGAGGGTCGGATAAGACTTGCAGAGGAAACGATC
TCCCCTTGAGGGAGGGAGRGGTCTTTCCAATTGGCCGCGTCGGGAAGTCT
GGACTCGGACTCCCGTCGGCTCAAGTGCAATCAGGTTTCCTCCCCGGTCG
AGAAAAAGGCATCGCCCTAGAGCACGCTCGTCGGAGGGAGAAGACGGTGT
TCCGTTTCTCCTAGCGCACGAGACGGGTTCGAAAGCCTGAGTRGACCAGA
CTCGATGAAAGAAACCGAMGAGGTTTGAAATCGAAATGGGGAGT
>SEQ95
CGGGGCCTCGCCTGTCTGAGGGTCGGATAAGACTTGCAGAGGAAACGATC
TCCCCTTGAGGGAGGGAGRGGTCTTTCCAATTGGCCGCGTCGGGAAGTCT
GGACTCGGACTCCCGTCGGCTCAAGTGCAATCAGGTTTCCTCCCCGGTCG
AGAAAAAGGCATCGCCCTAGAGCACGCTCGTCGGAGGGAGAAGACGGTGT
TCCGTTTCTCCTAGCGCACGAGACGGGTTCGAWAGCCYGAGTAGACCAGA
CTCGATGAAAGAAACCGAMGAGGTTTGAAATCGAAATGGGGAGT
>SEQ97
CGGGGCCTCGCCTGTCTGAGGGTCGGATAAGACTTGCAGAGGAAACGATC
TCCCCTTGAGGGAGGGAGRGGTCTTTCCAATTGGCCGCGTCGGGAAGTCT
GGACTCGGACTCCCGTCGGCTCAAGTGCAATCAGGTTTCCTCCCCGGTCG
AGAAAAAGGCATCGCCCTAGAGCACGCTCGTCGGAGGGAGAAGACGGTGT
TCCGTTTCTCCTAGCGCACGAGACGGGTTCGAAAGCCTGAGTAGACCAGA
CTCGATGAAAGAAACCGAMGAGGTTTGAAATCGAAATGGGGAGT
>SEQ98
CGGGGCCTCGCCTGTCTGAGGGTCGGATAAGACTTGCAGAGGAAACGATC
TCCCCTTGAGGGAGGGAGRGGTCTTTCCAATTGGCCGCGTCGGGAAGTCT
GGACTCGGACTCCCGTCGGCTCAAGTGCAATCAGGTTTCCTCCCCGGTCG
AGAAAAAGGCATCGCCCTAGAGCACGCTCGTCGGAGGGAGAAGACGGTGT
TCCGTTTCTCCTAGCGCACGAGACGGGTTCGAAAGCCTGAGTAGACCAGA
CTCGATGAAAGAAACCGACGAGGTTTGAAATCGAAATGGGGAGT
>SEQ99
CGGGGCCTCGCCTGTCTGAGGGTCGGATAAGACTTGCAGAGGAAACGATC
TCCCCTTGAGGGAGGGAGRGGTCTTTCCAATTGGCCGCGTCGGGAAGTCT
GGACTCGGACTCCCGTCGGCTCAAGTGCAATCAGGTTTCCTCCCCGGTCG
AGAAAAAGGCATCGCCCTAGAGCACGCTCGTCGGAGGGAGAAGACGGTGT
TCCGTTTCTCCTAGCGCACGAGACGGGTTMGAAAGCCTGAGTAGACCAGA
CTCGATGAAAGAAACCGACGAGGTTTGAAATCGAAATGGGGAGT
>SEQ100
CGGGGCCTCGCCTGTCTGAGGGTCGGATAAGACTTGCAGAGGAAACGATC
TCCCCTTGAGGGAGGGAGRGGTCTTTCCAATTGGCCGCGTCGGGAAGTCT
GGACTCGGACTCCCGTCGGCTCAAGTGCAATCAGGTTTCCTCCCCGGTCG
AGAAAAAGGCATCGCCCTAGAGCACGCTCGTCGGAGGGAGAAGACGGTGT
TCCGTTTCTCCTAGCGCACGAGACGGGTTMGAAAGCCTGAGTAGACCAGA
CTCGATGAAAGAAACCGAMGAGGTTTGAAATCGAAATGGGGAGT
>SEQ101
CGGGGCCTCGCCTGTCTGAGGGTCGGATAAGACTTGCAGAGGAAACGATC
TCCCCTTGAGGGAGGGAGRGGTCTTTCCAATTGGCCGCGTCGGGAAGTCT
GGACTCGGACTCCCGTCGGCTCAAGTGCAATCAGGTTTCCTCCCCGGTCG
AGAAAAAGGCATCGCCCTAGAGCACGCTCGTCGGAGGGAGAAGACGGTGT
TCCGTTTCTCCTAGCGCACGAGACGGGTTMGAAAGCCTGAGTRGACCAGA
CTCGATGAAAGAAACCGACGAGGTTTGAAATCGAAATGGGGAGT
>SEQ102
CGGGGCCTCGCCTGTCTGAGGGTCGGATAAGACTTGCAGAGGAAACGATC
TCCCCTTGAGGGAGGGAGGGGTCTTTCCAATTGGCCGCGTCGGGAAGTCT
GGACTCGGACTCCCGTCGGCTCAAGTGCAATCAGGTTTCCTCCCCGGTCG
AGAAAAAGGCATCGCCCTAGAGCACGCTCGTCGGAGGGAGAAGACGGTGT
TCCGTTTCTCCTAGCGCACGAGACGGGTTMGAWAGCCYGAGTRGACCAGA
CTCGATGAAAGAAACCGACGAGGTTTGAAATCGAAATGGGGAGT
>SEQ103
CGGGGCCTCGCCTGTCTGAGGGTCGGATAAGACTTGCAGAGGAAACGATC
TCCCCTTGAGGGAGGGAGGGGTCTTTCCAATTGGCCGCGTCGGGAAGTCT
GGACTCGGACTCCCGTCGGCTCAAGTGCAATCAGGTTTCCTCCCCGGTCG
AGAAAAAGGCATCGCCCTAGAGCACGCTYGTCGGAGGGAGAAGACGGTGT
TCCGTTTCTCCTAGCGCACGAGACGGGTTCGAAAGCCTGAGTAGACCAGA
CTCGATGAAAGAAACCGAMGAGGTTTGANATNGAAATGGGGAGT
>SEQ104
CGGGGCCTCGCCTGTCTGAGGGTCGGATAAGACTTGCAGAGGAAACGATC
TCCCCTTGAGGGAGGGAGRGGTCTTTCCAATTGGCCGCGTCGGGAAGTCT
GGACTCGGACTCCCGTCGGCTCAAGTGCAATCAGGTTTCCTCCCCGGTCG
AGAAAAAGGCATCGCCCTAGAGCACGCTCGTCGGAGGGAGAAGACGGTGT
TCCGTTTCTCCTAGCGCACGAGACGGGTTYGAAAGCCTGAGTAGACCAGA
CTCGATGAAAGAAACCGACGAGGTTTGAAATCGAAATGGGGAGT
>SEQ105
CGGGGCCTCGCCTGTCTGAGGGTCGGATAAGACTTGCAGAGGAAACGATC
TCCCCTTGAGGGAGGGAGGGGTCTTTCCAATTGGCCGCGTCGGGAAGTCT
GGACTCGGACTCCCGTCGGCTCAAGTGCAATCAGGTTTCCTCCCCGGTCG
AGAAAAAGGCATCGCCCTAGAGCACGCTCGTCGGAGGGAGAAGACGGTGT
TCCGTTTCTCCTAGCGCACGAGACGGGTTMGAAAGCCKGAGTRGACCAGA
CTCGATGAAAGAAACCGAMGAGGTTTGAAATCGAAATGGGGAGT
>Mmilitaris_DR_784448
ATTGAGCACTGATTTTTCGAACGCACATTGCGGCCTCGGGTCCTGCCCGG
GGCCTCGCCTGTCTGAGGGTCGGATAAGACTTGCAAAGGAAAGTTGATTC
TTTCCAATTGGCCGCACCGGAGAACCCTATGTGAGGGATCTTCGCCGGCT
CAAGTAACCAATTGGATTCCTCCCCGGTCGGACAAGTAGCAATTACCCTT
TGAGTATGCTCGTCGCCCGGAGAAGATGCAGAACCTTCTCCACGAAGTCG
AGACGGTAATGCGAAAACGACCAGAGATGGGTTGAAGGATCCACTGGAAA
AGTGTTTTCCACTTCGAAATAAAATGACTCTTTTGACGACCTCAGATC
>Mmilitaris_DR_784503
TTGAGCACTGATTTTTCGAACGCACATTGCGGCCTCGGGTCCTGCCCGGG
GCCTCGCCTGTCTGAGGGTCGGATAAGACTTGCAAAGGAAAGTTGATTCT
TTCCAATTGGCCGCACCGGAGAACCCTATGTGAGGGATCTTCGCCGGCTC
AAGTAACCAATTGGATTCCTCCCCGGTCGGACAAGTAGCAATTACCCTTT
GAGTATGCTCGTCGCCCGGAGAAGATGCAGAACCTTCTCCACGAAGTCGA
GACGGTAATGCGAAAACGACCAGAGATGGGTTGAAGGATCCACTGGAAAA
GTGTTTTCCACTTCGAAATAAAATGACTCTTTTGACGACCTCAGATC
