# Supplementary material for: Phylogeography of the widespread Caribbean spiny orb weaver Gasteracantha cancriformis
Source: PeerJ. 2020 Apr 30;8:e8976. doi: 10.7717/peerj.8976 (PMC7196328; doi:10.7717/peerj.8976)
Supplement: Supplemental Information 12 [file peerj-08-8976-s012.txt]

SUB7209731 CR00003220A	MT260205
SUB7209731 SU00000357A	MT260206
SUB7209731 SU00000963A	MT260207
SUB7209731 SU00001062A	MT260208
SUB7209731 SU00001248A	MT260209
SUB7209731 SU00001025A	MT260210
SUB7209731 SU00000687A	MT260211
SUB7209731 SU00001045A	MT260212
SUB7209731 SU00000919A	MT260213
SUB7209731 SU00001138A	MT260214
SUB7209731 SU00000263A	MT260215
SUB7209731 SU00001339A	MT260216
SUB7209731 MX1C	MT260217
SUB7209731 SU00001099A	MT260218
SUB7209731 SU00001258A	MT260219
SUB7209731 MX1E	MT260220
SUB7209731 MX1B	MT260221
SUB7209731 SU00001234A	MT260222
SUB7209731 JA00003455A	MT260223
SUB7209731 JA00004146A	MT260224
SUB7209731 JA00004211A	MT260225
SUB7209731 JA00004225A	MT260226
SUB7209731 JA00004309A	MT260227
SUB7209731 JA00004453A	MT260228
SUB7209731 LA00000408A	MT260229
SUB7209731 JA00003433A	MT260230
SUB7209731 JA00003657A	MT260231
SUB7209731 JA00003378A	MT260232
SUB7209731 JA00003523A	MT260233
SUB7209731 JA00003644A	MT260234
SUB7209731 JA00004290A	MT260235
SUB7209731 HI00782516	MT260236
SUB7209731 TCI00003904A	MT260237
SUB7209731 TCI00004611A	MT260238
SUB7209731 TCI00004648A	MT260239
SUB7209731 HI00784368	MT260240
SUB7209731 HI00784655	MT260241
SUB7209731 HI00784870	MT260242
SUB7209731 HI00784987	MT260243
SUB7209731 HI00785150	MT260244
SUB7209731 HI00785414	MT260245
SUB7209731 HI00785442	MT260246
SUB7209731 HI00785458	MT260247
SUB7209731 HI00785581	MT260248
SUB7209731 HI00785637	MT260249
SUB7209731 HI00785662	MT260250
SUB7209731 HI00785720	MT260251
SUB7209731 HI00785777	MT260252
SUB7209731 HI00787228	MT260253
SUB7209731 JA00004168A	MT260254
SUB7209731 PR00392800	MT260255
SUB7209731 LA00001654A	MT260256
SUB7209731 LA00001791A	MT260257
SUB7209731 MO00784807	MT260258
SUB7209731 PR00392750	MT260259
SUB7209731 LA00787984	MT260260
SUB7209731 LA00788014	MT260261
SUB7209731 SU00000715A	MT260262
SUB7209731 SU00001123A	MT260263
SUB7209731 SU00001144A	MT260264
SUB7209731 JA00004145A	MT260265
SUB7209731 JA00004204A	MT260266
SUB7209731 CU00784364	MT260267
SUB7209731 JA00004115A	MT260268
SUB7209731 JA00003589A	MT260269
SUB7209731 CU00787790	MT260270
SUB7209731 HI00784859	MT260271
SUB7209731 HI00785327	MT260272
SUB7209731 HI00785345	MT260273
SUB7209731 HI00785382	MT260274
SUB7209731 HI00785460	MT260275
SUB7209731 HI00785620	MT260276
SUB7209731 HI00785629	MT260277
SUB7209731 HI00785653	MT260278
SUB7209731 HI00787065	MT260279
SUB7209731 HI00787198	MT260280
SUB7209731 PR00392827	MT260281
SUB7209731 PR00392839	MT260282
SUB7209731 PR00392890	MT260283
SUB7209731 PR00392898	MT260284
SUB7209731 PR00392969	MT260285
SUB7209731 PR00783338	MT260286
SUB7209731 TCI00006129A	MT260287
SUB7209731 JA00003528A	MT260288
SUB7209731 LA00000484A	MT260289
SUB7209731 LA00001080A	MT260290
SUB7209731 LA00001163A	MT260291
SUB7209731 LA00001297A	MT260292
SUB7209731 LA00001301A	MT260293
SUB7209731 LA00787620	MT260294
SUB7209731 LA00788085	MT260295
SUB7209731 PR00782234	MT260296
SUB7209731 PR00782243	MT260297
SUB7209731 HI00785570	MT260298
SUB7209731 MO00782316	MT260299
SUB7209731 MO00782378	MT260300
SUB7209731 MO00782668	MT260301
SUB7209731 MO00782688	MT260302
SUB7209731 MO00782695	MT260303
SUB7209731 MO00784453	MT260304
SUB7209731 MO00784629	MT260305
SUB7209731 MO00785036	MT260306
SUB7209731 MO00785469	MT260307
SUB7209731 MO00786845	MT260308
SUB7209731 MO00786848	MT260309
SUB7209731 MO00786857	MT260310
SUB7209731 MO00786886	MT260311
SUB7209731 MO00786909	MT260312
SUB7209731 MO00787057	MT260313
SUB7209731 HI00784960	MT260314
SUB7209731 HI00785264	MT260315
SUB7209731 CU00787789	MT260316
SUB7209731 LA00000127A	MT260317
SUB7209731 HI00784988	MT260318
SUB7209731 SU00001015A	MT260319
SUB7209731 LA00788074	MT260320
SUB7209731 PR00782149	MT260321
SUB7209731 LA00788070	MT260322
SUB7209731 HI00782411	MT260323
SUB7209731 HI00785091	MT260324
SUB7209731 JA00004176A	MT260325
SUB7209731 HI00782393	MT260326
SUB7209731 HI00784515	MT260327
SUB7209731 HI00784862	MT260328
SUB7209731 HI00785333	MT260329
SUB7209731 HI00785630	MT260330
SUB7209731 PR00392815	MT260331
SUB7209731 PR00392841	MT260332
SUB7209731 LA00787994	MT260333
SUB7209731 JA00003414A	MT260334
SUB7209731 SU00001014A	MT260335
SUB7209731 HI00787054	MT260336
SUB7209731 LA00000131A	MT260337
SUB7209731 LA00000326A	MT260338
SUB7209731 LA00000498A	MT260339
SUB7209731 CU00787752	MT260340
SUB7209731 EV00003757A	MT260341
SUB7209731 PR00392720	MT260342
SUB7209731 LA00001232A	MT260343
SUB7209731 LA00001304A	MT260344
SUB7209731 LA00001496A	MT260345
SUB7209731 LA00001506A	MT260346
SUB7209731 LA00788023	MT260347
